# Supplementary material for: MRI characterization of skeletal muscle size and fatty infiltration in long‐term trained and untrained individuals
Source: Physiol Rep. 2022 Jul 19;10(14):e15398. doi: 10.14814/phy2.15398 (PMC9296904; doi:10.14814/phy2.15398)
Supplement: Supplementary file 1 — Table S1 [file PHY2-10-e15398-s001.xlsx]

## Sheet: All sig correlated genes
source	Gene name	target	correlation	pvalue	padj
ENSG00000002330	BAD	Vastus Lateralis CSA	-0.4805718475073314	0.0053693719393172	0.0401206817628103
ENSG00000002330	BAD	Vastus Lateralis FSF	0.469575	0.006698145701313	0.0470678864426633
ENSG00000002834	LASP1	Vastus Lateralis CSA	-0.4754398826979472	0.0059583060541054	0.0432609581161012
ENSG00000005379	TSPOAP1	Vastus Lateralis CSA	-0.4857038123167155	0.004831010521045	0.0371728845301652
ENSG00000006015	REX1BD	Vastus Lateralis CSA	-0.4904692082111437	0.0043732530149676	0.034572776956441
ENSG00000006607	FARP2	Vastus Lateralis FSF	0.53739	0.0015157070750366	0.0159149040473062
ENSG00000006704	GTF2IRD1	Vastus Lateralis CSA	-0.5949413489736071	0.000328945813855	0.0051071460298065
ENSG00000006704	GTF2IRD1	Vastus Lateralis FSF	0.465909	0.0071992174945259	0.0495758320172677
ENSG00000007080	CCDC124	Vastus Lateralis CSA	-0.4743401759530792	0.0060914443474711	0.0439558319078145
ENSG00000007080	CCDC124	Vastus Lateralis FSF	0.494501	0.0040155426191905	0.0325025134037818
ENSG00000007541	PIGQ	Vastus Lateralis CSA	-0.5703812316715543	0.0006533441473391	0.0085252141776295
ENSG00000007541	PIGQ	Vastus Lateralis FSF	0.472141	0.0063653583625923	0.0453653242939902
ENSG00000008382	MPND	Vastus Lateralis CSA	-0.4923020527859237	0.0042073996355082	0.0336246988348223
ENSG00000008394	MGST1	Vastus Lateralis CSA	-0.594208211143695	0.000336022868721	0.0051877781762051
ENSG00000008838	MED24	Vastus Lateralis CSA	-0.4809384164222874	0.0053292838916641	0.0399169940560352
ENSG00000009950	MLXIPL	Vastus Lateralis CSA	-0.4941348973607038	0.004046985650778	0.0326918963461553
ENSG00000010361	FUZ	Vastus Lateralis CSA	-0.625733137829912	0.0001281528696527	0.0025165539040887
ENSG00000010361	FUZ	Vastus Lateralis FSF	0.521261	0.0022191782406203	0.021067810836885
ENSG00000011132	APBA3	Vastus Lateralis CSA	-0.4813049853372434	0.0052894524508487	0.0396901218582696
ENSG00000011143	MKS1	Vastus Lateralis FSF	0.471041	0.0065062118084098	0.0460834468138095
ENSG00000011638	TMEM159	Vastus Lateralis CSA	-0.532991202346041	0.0016849340055937	0.0171964628806124
ENSG00000021355	SERPINB1	Vastus Lateralis CSA	-0.5443548387096774	0.0012780608586096	0.0140311668617379
ENSG00000025770	NCAPH2	Vastus Lateralis CSA	-0.4798387096774194	0.0054503232081287	0.0405693083824749
ENSG00000031823	RANBP3	Vastus Lateralis CSA	-0.4890029325513196	0.0045099525450355	0.0353656440337325
ENSG00000031823	RANBP3	Vastus Lateralis FSF	0.497067	0.0038012721114667	0.0312194569238356
ENSG00000041988	THAP3	Vastus Lateralis CSA	-0.5296920821114369	0.0018224488911765	0.0182234702444007
ENSG00000049541	RFC2	Vastus Lateralis FSF	0.495235	0.0039532870158636	0.0321391992876812
ENSG00000053371	AKR7A2	Vastus Lateralis CSA	-0.6074046920821115	0.0002272451512985	0.0038684462245009
ENSG00000060491	OGFR	Vastus Lateralis CSA	-0.4772727272727273	0.0057419339133898	0.0421225397417051
ENSG00000061273	HDAC7	Vastus Lateralis CSA	-0.5703812316715543	0.0006533441473391	0.0085252141776295
ENSG00000061936	SFSWAP	Vastus Lateralis FSF	0.476173	0.0058709354661421	0.0428084999586077
ENSG00000061938	TNK2	Vastus Lateralis CSA	-0.4776392961876833	0.0056994756455232	0.0418982756931509
ENSG00000063245	EPN1	Vastus Lateralis FSF	0.483138	0.0050940978980667	0.0386392894270561
ENSG00000064225	ST3GAL6	Vastus Lateralis CSA	-0.5703812316715543	0.0006533441473391	0.0085252141776295
ENSG00000064607	SUGP2	Vastus Lateralis FSF	0.470674	0.0065537499122723	0.0463383770286427
ENSG00000065000	AP3D1	Vastus Lateralis CSA	-0.5179618768328446	0.0023937196373054	0.0222749845761469
ENSG00000065268	WDR18	Vastus Lateralis CSA	-0.5582844574780058	0.0008985547431306	0.0108032079719972
ENSG00000065268	WDR18	Vastus Lateralis FSF	0.552053	0.00105393947249	0.0121603668277369
ENSG00000065717	TLE2	Vastus Lateralis CSA	-0.5153958944281525	0.002537594915389	0.0232358753417192
ENSG00000067048	DDX3Y	Vastus Lateralis CSA	0.5895161290322581	0.0004834007568046	0.006809347610518
ENSG00000068308	OTUD5	Vastus Lateralis CSA	-0.4684750733137829	0.0068452448913011	0.0478069146671835
ENSG00000068308	OTUD5	Vastus Lateralis FSF	0.543622	0.0013014358715392	0.0142165974189425
ENSG00000068323	TFE3	Vastus Lateralis CSA	-0.5234604105571847	0.002109058483405	0.0202914587969582
ENSG00000068394	GPKOW	Vastus Lateralis CSA	-0.5535190615835777	0.0010154011378941	0.011828819912657
ENSG00000068400	GRIPAP1	Vastus Lateralis FSF	0.505865	0.0031396714726225	0.0271509165257367
ENSG00000068745	IP6K2	Vastus Lateralis FSF	0.469941	0.0066497153788311	0.0468093205209217
ENSG00000068971	PPP2R5B	Vastus Lateralis FSF	0.538856	0.0014626974567376	0.0154952730578166
ENSG00000070371	CLTCL1	Vastus Lateralis CSA	-0.6195014662756598	0.0001563338804981	0.0029231607531402
ENSG00000070371	CLTCL1	Vastus Lateralis FSF	0.585044	0.0004365913610476	0.0063116016731565
ENSG00000070814	TCOF1	Vastus Lateralis CSA	-0.5557184750733137	0.0009599120064889	0.01134249479663
ENSG00000071205	ARHGAP10	Vastus Lateralis CSA	-0.532258064516129	0.0017146844931026	0.0174296558454576
ENSG00000071564	TCF3	Vastus Lateralis CSA	-0.4868035190615836	0.0047218794963559	0.0365631635013535
ENSG00000071564	TCF3	Vastus Lateralis FSF	0.521994	0.0021819292668336	0.0208123682406012
ENSG00000071626	DAZAP1	Vastus Lateralis CSA	-0.500733137829912	0.0035122950263749	0.0294870880297242
ENSG00000071655	MBD3	Vastus Lateralis CSA	-0.4937683284457478	0.0040786403803607	0.0328642630905179
ENSG00000071889	FAM3A	Vastus Lateralis CSA	-0.501099706744868	0.0034844687162935	0.0293098079609248
ENSG00000071894	CPSF1	Vastus Lateralis CSA	-0.4853372434017595	0.0048678651816486	0.0373886567906123
ENSG00000071894	CPSF1	Vastus Lateralis FSF	0.491202	0.0043062494245234	0.0341972669883839
ENSG00000072195	SPEG	Vastus Lateralis CSA	-0.5054985337243402	0.0031651043601178	0.0273200443563179
ENSG00000072818	ACAP1	Vastus Lateralis CSA	-0.5564516129032258	0.0009420168482845	0.0111874972339198
ENSG00000072958	AP1M1	Vastus Lateralis CSA	-0.4981671554252199	0.0037125028515206	0.0306871038338856
ENSG00000072958	AP1M1	Vastus Lateralis FSF	0.543988	0.0012897020233179	0.0141164518731463
ENSG00000073060	SCARB1	Vastus Lateralis CSA	-0.5227272727272727	0.0021452248984807	0.0205420255100921
ENSG00000074071	MRPS34	Vastus Lateralis CSA	-0.4831378299120235	0.0050940978980667	0.0386392894270561
ENSG00000075142	SRI	Vastus Lateralis CSA	-0.4710410557184751	0.0065062118084098	0.0460834468138095
ENSG00000075624	ACTB	Vastus Lateralis CSA	-0.5799120234604106	0.0005038354130177	0.0070214815847162
ENSG00000077152	UBE2T	Vastus Lateralis FSF	0.476173	0.0058709354661421	0.0428084999586077
ENSG00000077235	GTF3C1	Vastus Lateralis FSF	0.571848	0.0006280624200208	0.0082732312638761
ENSG00000077312	SNRPA	Vastus Lateralis FSF	0.607038	0.0002297812645948	0.0039027283477175
ENSG00000077380	DYNC1I2	Vastus Lateralis FSF	0.520894	0.0022380090504713	0.0211998142712642
ENSG00000077454	LRCH4	Vastus Lateralis CSA	-0.4864369501466276	0.0047580189446995	0.0367763467606012
ENSG00000077549	CAPZB	Vastus Lateralis CSA	-0.5018328445747801	0.0034293863711224	0.0289784777436105
ENSG00000077549	CAPZB	Vastus Lateralis FSF	0.487537	0.0046503069839668	0.0361720854502573
ENSG00000080189	SLC35C2	Vastus Lateralis FSF	0.528592	0.0018704104868332	0.0185763592318546
ENSG00000081791	KIAA0141	Vastus Lateralis CSA	0.4912023460410557	0.0043062494245234	0.0341972669883839
ENSG00000082014	SMARCD3	Vastus Lateralis FSF	0.487537	0.0046503069839668	0.0361720854502573
ENSG00000082068	WDR70	Vastus Lateralis FSF	0.468475	0.0068452448913011	0.0478069146671835
ENSG00000085231	AK6	Vastus Lateralis CSA	-0.5381231671554252	0.0014889962062857	0.0156983317164474
ENSG00000086758	HUWE1	Vastus Lateralis CSA	-0.531158357771261	0.0017601689687999	0.017765253650064
ENSG00000087085	ACHE	Vastus Lateralis CSA	-0.5428885630498533	0.0013251841084824	0.0144042207703239
ENSG00000088247	KHSRP	Vastus Lateralis CSA	-0.5161290322580645	0.0024957420317694	0.022961115096317
ENSG00000088280	ASAP3	Vastus Lateralis CSA	-0.5175953079178885	0.0024138294208691	0.0224015322928437
ENSG00000089101	CFAP61	Vastus Lateralis CSA	-0.5491202346041055	0.0011348829396898	0.0128454535335999
ENSG00000089154	GCN1	Vastus Lateralis CSA	-0.4978005865102639	0.0037418919231561	0.0308734129956267
ENSG00000089248	ERP29	Vastus Lateralis CSA	-0.5590175953079178	0.0008816695398962	0.0106554010551684
ENSG00000090013	BLVRB	Vastus Lateralis CSA	-0.5557184750733137	0.0009599120064889	0.01134249479663
ENSG00000090273	NUDC	Vastus Lateralis FSF	0.471774	0.0064120174982108	0.0456179200096039
ENSG00000090581	GNPTG	Vastus Lateralis FSF	0.470674	0.0065537499122723	0.0463383770286427
ENSG00000090861	AARS	Vastus Lateralis CSA	-0.4871700879765396	0.0046859759275317	0.0363510643268544
ENSG00000092607	TBX15	Vastus Lateralis CSA	-0.4673753665689149	0.0069950879213761	0.0485524527478007
ENSG00000093010	COMT	Vastus Lateralis CSA	-0.5685483870967742	0.0006862050972141	0.008842039250883
ENSG00000093010	COMT	Vastus Lateralis FSF	0.548021	0.0011666123529378	0.0131056067741547
ENSG00000095066	HOOK2	Vastus Lateralis FSF	0.475806	0.0059144828721106	0.0430200620038574
ENSG00000095139	ARCN1	Vastus Lateralis CSA	-0.5817448680351907	0.0004788370863685	0.0067594995903949
ENSG00000095319	NUP188	Vastus Lateralis FSF	0.484971	0.0049049607869899	0.0375713507014275
ENSG00000099194	SCD	Vastus Lateralis CSA	-0.4904692082111437	0.0043732530149676	0.034572776956441
ENSG00000099260	PALMD	Vastus Lateralis FSF	0.474707	0.0060467853776443	0.0437117730013962
ENSG00000099330	OCEL1	Vastus Lateralis CSA	-0.5802785923753666	0.0004987454423942	0.0069680302363325
ENSG00000099330	OCEL1	Vastus Lateralis FSF	0.476173	0.0058709354661421	0.0428084999586077
ENSG00000099385	BCL7C	Vastus Lateralis CSA	-0.5095307917888563	0.0028949030572368	0.0256005327705881
ENSG00000099385	BCL7C	Vastus Lateralis FSF	0.493035	0.0041425895955555	0.0332534106246973
ENSG00000099804	CDC34	Vastus Lateralis FSF	0.54912	0.0011348829396898	0.0128454535335999
ENSG00000099817	POLR2E	Vastus Lateralis FSF	0.495601	0.0039224721386537	0.0319521023388362
ENSG00000099889	ARVCF	Vastus Lateralis CSA	-0.533357771260997	0.0016702283261063	0.0170965217962836
ENSG00000099949	LZTR1	Vastus Lateralis CSA	-0.4860703812316715	0.0047943955316331	0.0369578478772603
ENSG00000100221	JOSD1	Vastus Lateralis CSA	-0.4677419354838709	0.0069448328602831	0.048289350410653
ENSG00000100225	FBXO7	Vastus Lateralis FSF	0.513563	0.0026449001859268	0.0239630846311793
ENSG00000100241	SBF1	Vastus Lateralis CSA	-0.5384897360703812	0.0014757956529875	0.0156032912321293
ENSG00000100243	CYB5R3	Vastus Lateralis CSA	-0.5117302052785924	0.0027561162177325	0.0246962194466897
ENSG00000100300	TSPO	Vastus Lateralis CSA	-0.5535190615835777	0.0010154011378941	0.011828819912657
ENSG00000100324	TAB1	Vastus Lateralis CSA	-0.4820381231671554	0.0052105540662802	0.039275352354172
ENSG00000100373	UPK3A	Vastus Lateralis CSA	0.499266862170088	0.0036255263764821	0.030161395101148
ENSG00000100865	CINP	Vastus Lateralis CSA	-0.5142961876832844	0.0026015152696931	0.0236650784748843
ENSG00000100865	CINP	Vastus Lateralis FSF	0.476173	0.0058709354661421	0.0428084999586077
ENSG00000100982	PCIF1	Vastus Lateralis CSA	-0.5069648093841642	0.0030644298348538	0.026674384916416
ENSG00000101460	MAP1LC3A	Vastus Lateralis CSA	-0.4728739002932551	0.0062729088451551	0.0449063491341623
ENSG00000101464	PIGU	Vastus Lateralis FSF	0.56085	0.0008406707328111	0.010285553904391
ENSG00000101473	ACOT8	Vastus Lateralis CSA	-0.5392228739002932	0.0014497009490682	0.0153957332685731
ENSG00000101558	VAPA	Vastus Lateralis FSF	0.605205	0.0002428433603634	0.0040687626563905
ENSG00000101605	MYOM1	Vastus Lateralis CSA	-0.6217008797653959	0.0001458128104086	0.0027723193106165
ENSG00000101892	ATP1B4	Vastus Lateralis CSA	-0.5183284457478006	0.0023737554330335	0.0221310377793215
ENSG00000102007	PLP2	Vastus Lateralis CSA	-0.5381231671554252	0.0014889962062857	0.0156983317164474
ENSG00000102007	PLP2	Vastus Lateralis FSF	0.510997	0.0028017238393321	0.0249871890397026
ENSG00000102030	NAA10	Vastus Lateralis CSA	-0.5571847507331378	0.0009244153473713	0.0110339035652138
ENSG00000102030	NAA10	Vastus Lateralis FSF	0.548021	0.0011666123529378	0.0131056067741547
ENSG00000102119	EMD	Vastus Lateralis CSA	-0.4838709677419355	0.0050177060795412	0.0381977960912581
ENSG00000102309	PIN4	Vastus Lateralis CSA	-0.4967008797653959	0.0038312654691543	0.0314088975901942
ENSG00000102882	MAPK3	Vastus Lateralis CSA	-0.5183284457478006	0.0023737554330335	0.0221310377793215
ENSG00000102898	NUTF2	Vastus Lateralis CSA	-0.5073313782991202	0.0030396982599195	0.0265315724442134
ENSG00000102901	CENPT	Vastus Lateralis CSA	-0.5021994134897361	0.0034021281945639	0.028802392441992
ENSG00000102967	DHODH	Vastus Lateralis CSA	-0.4769061583577713	0.0057846623808795	0.0423364914381895
ENSG00000103034	NDRG4	Vastus Lateralis CSA	0.5608504398826979	0.0008406707328111	0.010285553904391
ENSG00000103152	MPG	Vastus Lateralis FSF	0.471041	0.0065062118084098	0.0460834468138095
ENSG00000103254	FAM173A	Vastus Lateralis FSF	0.502566	0.0033750572618269	0.0286264935511792
ENSG00000103260	METRN	Vastus Lateralis CSA	-0.5384897360703812	0.0014757956529875	0.0156032912321293
ENSG00000103496	STX4	Vastus Lateralis FSF	0.489736	0.0044411508186482	0.0349788779284561
ENSG00000103657	HERC1	Vastus Lateralis CSA	-0.6550586510263929	4.73472295172981e-05	0.0011888316351946
ENSG00000103657	HERC1	Vastus Lateralis FSF	0.483871	0.0050177060795412	0.0381977960912581
ENSG00000103742	IGDCC4	Vastus Lateralis CSA	-0.4967008797653959	0.0038312654691543	0.0314088975901942
ENSG00000103811	CTSH	Vastus Lateralis CSA	-0.5021994134897361	0.0034021281945639	0.028802392441992
ENSG00000104129	DNAJC17	Vastus Lateralis CSA	-0.4956011730205278	0.0039224721386537	0.0319521023388362
ENSG00000104848	KCNA7	Vastus Lateralis CSA	-0.5399560117302052	0.0014240103426609	0.0151906624183188
ENSG00000104852	SNRNP70	Vastus Lateralis CSA	-0.5091642228739003	0.0029186126522868	0.0257439827293751
ENSG00000104852	SNRNP70	Vastus Lateralis FSF	0.47544	0.0059583060541054	0.0432609581161012
ENSG00000104866	PPP1R37	Vastus Lateralis CSA	-0.5241935483870968	0.0020734234317573	0.0200447484597143
ENSG00000104870	FCGRT	Vastus Lateralis CSA	-0.5186950146627566	0.0023539359309328	0.021995058151233
ENSG00000104872	PIH1D1	Vastus Lateralis CSA	-0.6092375366568915	0.0002149343200875	0.0037095454787728
ENSG00000104872	PIH1D1	Vastus Lateralis FSF	0.550953	0.0010836793497728	0.0124099566004473
ENSG00000104886	PLEKHJ1	Vastus Lateralis CSA	-0.4937683284457478	0.0040786403803607	0.0328642630905179
ENSG00000104907	TRMT1	Vastus Lateralis CSA	-0.4743401759530792	0.0060914443474711	0.0439558319078145
ENSG00000104960	PTOV1	Vastus Lateralis CSA	-0.4846041055718475	0.0049422986154547	0.0377900358064308
ENSG00000104964	AES	Vastus Lateralis CSA	-0.5476539589442815	0.0011773601629347	0.0131998470923231
ENSG00000104969	SGTA	Vastus Lateralis CSA	-0.4743401759530792	0.0060914443474711	0.0439558319078145
ENSG00000104969	SGTA	Vastus Lateralis FSF	0.478372	0.0056153641871688	0.0414445981580846
ENSG00000104979	C19orf53	Vastus Lateralis CSA	-0.5172287390029325	0.0024340856648766	0.0225443144711462
ENSG00000105127	AKAP8	Vastus Lateralis CSA	-0.4842375366568915	0.004979879950276	0.0380096567514272
ENSG00000105357	MYH14	Vastus Lateralis CSA	-0.5194281524926686	0.002314727544856	0.021724922091541
ENSG00000105393	BABAM1	Vastus Lateralis CSA	-0.5029325513196481	0.0033481725133367	0.0284761835044375
ENSG00000105401	CDC37	Vastus Lateralis CSA	-0.5	0.0035685233088176	0.0298239839267903
ENSG00000105426	PTPRS	Vastus Lateralis CSA	-0.4681085043988269	0.0068948856879534	0.0480589327507756
ENSG00000105499	PLA2G4C	Vastus Lateralis FSF	0.602273	0.0002651191708923	0.0043423329245396
ENSG00000105619	TFPT	Vastus Lateralis FSF	0.487537	0.0046503069839668	0.0361720854502573
ENSG00000105650	PDE4C	Vastus Lateralis CSA	-0.592008797653959	0.0003580711252084	0.0054399217236856
ENSG00000105669	COPE	Vastus Lateralis FSF	0.471774	0.0064120174982108	0.0456179200096039
ENSG00000105671	DDX49	Vastus Lateralis CSA	-0.4908357771260997	0.0043396400469717	0.0343967212414272
ENSG00000105711	SCN1B	Vastus Lateralis CSA	-0.4816715542521994	0.0052498762847791	0.0394718584130776
ENSG00000105835	NAMPT	Vastus Lateralis CSA	0.4659090909090909	0.0071992174945259	0.0495758320172677
ENSG00000106290	TAF6	Vastus Lateralis CSA	-0.5139296187683284	0.0026231299798285	0.0238159314607599
ENSG00000106290	TAF6	Vastus Lateralis FSF	0.517229	0.0024340856648766	0.0225443144711462
ENSG00000106554	CHCHD3	Vastus Lateralis CSA	0.5505865102639296	0.0010937548552229	0.0124998827081774
ENSG00000106682	EIF4H	Vastus Lateralis CSA	-0.5821114369501467	0.0004739711476033	0.0067081245028637
ENSG00000107223	EDF1	Vastus Lateralis CSA	-0.4787390029325513	0.0055737082483818	0.0412273588225851
ENSG00000107281	NPDC1	Vastus Lateralis CSA	-0.4662756598240469	0.0071477156449781	0.0493075426575292
ENSG00000107290	SETX	Vastus Lateralis CSA	-0.4945014662756598	0.0040155426191905	0.0325025134037818
ENSG00000107341	UBE2R2	Vastus Lateralis CSA	-0.4842375366568915	0.004979879950276	0.0380096567514272
ENSG00000107404	DVL1	Vastus Lateralis CSA	-0.4677419354838709	0.0069448328602831	0.048289350410653
ENSG00000107796	ACTA2	Vastus Lateralis CSA	-0.4912023460410557	0.0043062494245234	0.0341972669883839
ENSG00000108669	CYTH1	Vastus Lateralis CSA	-0.4948680351906158	0.0039843101259032	0.0323082367691129
ENSG00000108953	YWHAE	Vastus Lateralis FSF	0.510264	0.0028479835543153	0.0252897528924371
ENSG00000110063	DCPS	Vastus Lateralis CSA	-0.5021994134897361	0.0034021281945639	0.028802392441992
ENSG00000110536	PTPMT1	Vastus Lateralis CSA	-0.5447214076246334	0.0012665117590007	0.0139322514842211
ENSG00000110536	PTPMT1	Vastus Lateralis FSF	0.499267	0.0036255263764821	0.030161395101148
ENSG00000110711	AIP	Vastus Lateralis CSA	-0.5571847507331378	0.0009244153473713	0.0110339035652138
ENSG00000110955	ATP5F1B	Vastus Lateralis CSA	0.5238269794721407	0.0020911749465936	0.0201592588109132
ENSG00000111241	FGF6	Vastus Lateralis CSA	-0.5678152492668622	0.0006997518495775	0.0089693745859717
ENSG00000111275	ALDH2	Vastus Lateralis CSA	-0.5560850439882697	0.00095092746206	0.0112703426368514
ENSG00000111481	COPZ1	Vastus Lateralis FSF	0.497801	0.0037418919231561	0.0308734129956267
ENSG00000111647	UHRF1BP1L	Vastus Lateralis CSA	0.5751466275659824	0.0005743087281034	0.0077432882594687
ENSG00000114867	EIF4G1	Vastus Lateralis CSA	-0.533357771260997	0.0016702283261063	0.0170965217962836
ENSG00000114942	EEF1B2	Vastus Lateralis CSA	-0.5146627565982405	0.0025800551334869	0.0235345140886895
ENSG00000115107	STEAP3	Vastus Lateralis FSF	0.483871	0.0050177060795412	0.0381977960912581
ENSG00000115268	RPS15	Vastus Lateralis FSF	0.473607	0.0061816080116481	0.0444098197597347
ENSG00000115459	ELMOD3	Vastus Lateralis FSF	0.467742	0.0069448328602831	0.048289350410653
ENSG00000115657	ABCB6	Vastus Lateralis CSA	-0.4923020527859237	0.0042073996355082	0.0336246988348223
ENSG00000115657	ABCB6	Vastus Lateralis FSF	0.518695	0.0023539359309328	0.021995058151233
ENSG00000116459	ATP5PB	Vastus Lateralis CSA	0.4677419354838709	0.0069448328602831	0.048289350410653
ENSG00000116809	ZBTB17	Vastus Lateralis CSA	-0.4908357771260997	0.0043396400469717	0.0343967212414272
ENSG00000116809	ZBTB17	Vastus Lateralis FSF	0.51063	0.0028247717058293	0.0251446325517965
ENSG00000117411	B4GALT2	Vastus Lateralis CSA	-0.5689149560117303	0.0006795187912585	0.0087739980906152
ENSG00000118046	STK11	Vastus Lateralis CSA	-0.5817448680351907	0.0004788370863685	0.0067594995903949
ENSG00000118046	STK11	Vastus Lateralis FSF	0.540689	0.0013987185541133	0.0149937212794353
ENSG00000118096	IFT46	Vastus Lateralis FSF	0.527859	0.0019029922986547	0.0188078223916974
ENSG00000119139	TJP2	Vastus Lateralis CSA	-0.5205278592375366	0.0022569785346454	0.0213250515774286
ENSG00000119326	CTNNAL1	Vastus Lateralis CSA	-0.6840175953079178	1.586767126278232e-05	0.0005203661438251
ENSG00000119927	GPAM	Vastus Lateralis CSA	-0.5417888563049853	0.0013615172385894	0.0146955405651591
ENSG00000119938	PPP1R3C	Vastus Lateralis CSA	0.4703079178885631	0.006601583943297	0.0465707523680949
ENSG00000120049	KCNIP2	Vastus Lateralis CSA	-0.4776392961876833	0.0056994756455232	0.0418982756931509
ENSG00000121577	POPDC2	Vastus Lateralis CSA	-0.5201612903225806	0.0022760875423376	0.0214638359132164
ENSG00000121691	CAT	Vastus Lateralis CSA	-0.4952346041055718	0.0039532870158636	0.0321391992876812
ENSG00000122367	LDB3	Vastus Lateralis FSF	0.498534	0.0036833129751707	0.0305261950098563
ENSG00000122705	CLTA	Vastus Lateralis FSF	0.485337	0.0048678651816486	0.0373886567906123
ENSG00000123136	DDX39A	Vastus Lateralis CSA	-0.5557184750733137	0.0009599120064889	0.01134249479663
ENSG00000123144	TRIR	Vastus Lateralis FSF	0.522361	0.0021635094242021	0.0206777166101105
ENSG00000123159	GIPC1	Vastus Lateralis CSA	-0.5	0.0035685233088176	0.0298239839267903
ENSG00000123416	TUBA1B	Vastus Lateralis CSA	-0.4710410557184751	0.0065062118084098	0.0460834468138095
ENSG00000123562	MORF4L2	Vastus Lateralis FSF	0.500367	0.0035403128632332	0.0296420012450973
ENSG00000123933	MXD4	Vastus Lateralis CSA	-0.501099706744868	0.0034844687162935	0.0293098079609248
ENSG00000124104	SNX21	Vastus Lateralis CSA	-0.469941348973607	0.0066497153788311	0.0468093205209217
ENSG00000124225	PMEPA1	Vastus Lateralis FSF	0.508065	0.0029907525450445	0.0262054154123328
ENSG00000124313	IQSEC2	Vastus Lateralis CSA	0.5549853372434017	0.0009781049700019	0.0115055688985145
ENSG00000124357	NAGK	Vastus Lateralis CSA	-0.4835043988269795	0.005055778296199	0.038416956487237
ENSG00000124444	ZNF576	Vastus Lateralis CSA	-0.4893695014662756	0.0044754380816966	0.0351575712169481
ENSG00000124562	SNRPC	Vastus Lateralis FSF	0.481305	0.0052894524508487	0.0396901218582696
ENSG00000124702	KLHDC3	Vastus Lateralis CSA	-0.5399560117302052	0.0014240103426609	0.0151906624183188
ENSG00000125107	CNOT1	Vastus Lateralis FSF	0.539589	0.0014368054649259	0.0152970029779598
ENSG00000125166	GOT2	Vastus Lateralis CSA	0.4703079178885631	0.006601583943297	0.0465707523680949
ENSG00000125166	GOT2	Vastus Lateralis FSF	-0.528226	0.0018866401401494	0.0187003803036693
ENSG00000125755	SYMPK	Vastus Lateralis CSA	-0.6224340175953079	0.0001424489371013	0.002724442036037
ENSG00000125817	CENPB	Vastus Lateralis CSA	-0.5678152492668622	0.0006997518495775	0.0089693745859717
ENSG00000125971	DYNLRB1	Vastus Lateralis FSF	0.51283	0.0026889107948801	0.0242523148703505
ENSG00000126247	CAPNS1	Vastus Lateralis CSA	-0.4802052785923754	0.0054097179308235	0.0403390141035642
ENSG00000126698	DNAJC8	Vastus Lateralis CSA	-0.5388563049853372	0.0014626974567376	0.0154952730578166
ENSG00000126934	MAP2K2	Vastus Lateralis CSA	-0.5340909090909091	0.0016411524906072	0.0168669030229616
ENSG00000126934	MAP2K2	Vastus Lateralis FSF	0.531158	0.0017601689687999	0.017765253650064
ENSG00000127418	FGFRL1	Vastus Lateralis CSA	-0.626099706744868	0.0001266463469403	0.0024957398411632
ENSG00000127445	PIN1	Vastus Lateralis FSF	0.483138	0.0050940978980667	0.0386392894270561
ENSG00000127481	UBR4	Vastus Lateralis FSF	0.5	0.0035685233088176	0.0298239839267903
ENSG00000127527	EPS15L1	Vastus Lateralis CSA	-0.4934017595307918	0.0041105079722846	0.0330614866588436
ENSG00000127603	MACF1	Vastus Lateralis CSA	-0.4706744868035191	0.0065537499122723	0.0463383770286427
ENSG00000127616	SMARCA4	Vastus Lateralis FSF	0.539956	0.0014240103426609	0.0151906624183188
ENSG00000127774	EMC6	Vastus Lateralis FSF	0.552786	0.00103451287223	0.0119906251052821
ENSG00000128016	ZFP36	Vastus Lateralis CSA	-0.5388563049853372	0.0014626974567376	0.0154952730578166
ENSG00000128294	TPST2	Vastus Lateralis CSA	-0.6620234604105572	3.679078400783763e-05	0.0009826009529442
ENSG00000128309	MPST	Vastus Lateralis CSA	-0.6444281524926686	6.87492470461266e-05	0.0015754463229602
ENSG00000128739	SNRPN	Vastus Lateralis CSA	0.4761730205278592	0.0058709354661421	0.0428084999586077
ENSG00000128973	CLN6	Vastus Lateralis CSA	-0.5362903225806451	0.0015565579652786	0.0162298042052456
ENSG00000129245	FXR2	Vastus Lateralis CSA	-0.5139296187683284	0.0026231299798285	0.0238159314607599
ENSG00000129353	SLC44A2	Vastus Lateralis FSF	0.511364	0.0027788389951245	0.0248417132402668
ENSG00000129757	CDKN1C	Vastus Lateralis CSA	-0.5770161290322581	0.000678273772188	0.0087665515042653
ENSG00000129910	CDH15	Vastus Lateralis FSF	0.496334	0.0038614625041701	0.0315941019789704
ENSG00000129968	ABHD17A	Vastus Lateralis CSA	-0.500733137829912	0.0035122950263749	0.0294870880297242
ENSG00000129968	ABHD17A	Vastus Lateralis FSF	0.471408	0.0064589681594491	0.0458394311675211
ENSG00000130021	PUDP	Vastus Lateralis CSA	-0.5483870967741935	0.0011559506007374	0.0130247042188399
ENSG00000130165	ELOF1	Vastus Lateralis CSA	-0.531524926686217	0.0017448920006795	0.0176525501212335
ENSG00000130165	ELOF1	Vastus Lateralis FSF	0.465909	0.0071992174945259	0.0495758320172677
ENSG00000130305	NSUN5	Vastus Lateralis FSF	0.483871	0.0050177060795412	0.0381977960912581
ENSG00000130311	DDA1	Vastus Lateralis FSF	0.47324	0.0062271155644667	0.0446586117626446
ENSG00000130332	LSM7	Vastus Lateralis CSA	-0.499633431085044	0.0035969274495796	0.0300028204790204
ENSG00000130332	LSM7	Vastus Lateralis FSF	0.537757	0.0015022997885254	0.0158056403131901
ENSG00000130382	MLLT1	Vastus Lateralis CSA	-0.5447214076246334	0.0012665117590007	0.0139322514842211
ENSG00000130511	SSBP4	Vastus Lateralis CSA	-0.4813049853372434	0.0052894524508487	0.0396901218582696
ENSG00000130520	LSM4	Vastus Lateralis CSA	-0.4831378299120235	0.0050940978980667	0.0386392894270561
ENSG00000130520	LSM4	Vastus Lateralis FSF	0.472874	0.0062729088451551	0.0449063491341623
ENSG00000130522	JUND	Vastus Lateralis CSA	-0.532624633431085	0.0016997524863923	0.0173135024069291
ENSG00000130522	JUND	Vastus Lateralis FSF	0.537757	0.0015022997885254	0.0158056403131901
ENSG00000130640	TUBGCP2	Vastus Lateralis CSA	-0.533357771260997	0.0016702283261063	0.0170965217962836
ENSG00000130724	CHMP2A	Vastus Lateralis FSF	0.482405	0.0051714844730869	0.0390513938220959
ENSG00000130726	TRIM28	Vastus Lateralis CSA	-0.4765395894428152	0.0058276624345976	0.0425764355559038
ENSG00000130741	EIF2S3	Vastus Lateralis CSA	-0.5260263929618768	0.0019866178299719	0.0194183873593478
ENSG00000130770	ATP5IF1	Vastus Lateralis CSA	-0.4816715542521994	0.0052498762847791	0.0394718584130776
ENSG00000130881	LRP3	Vastus Lateralis CSA	-0.4937683284457478	0.0040786403803607	0.0328642630905179
ENSG00000130985	UBA1	Vastus Lateralis CSA	-0.5619501466275659	0.000816884522882	0.0100669486737235
ENSG00000131069	ACSS2	Vastus Lateralis CSA	-0.530791788856305	0.0017755623973613	0.0178761408525177
ENSG00000131196	NFATC1	Vastus Lateralis CSA	-0.6301319648093842	0.0001110885095986	0.0022607926779309
ENSG00000131368	MRPS25	Vastus Lateralis FSF	0.504765	0.0032165047602616	0.0276353919034525
ENSG00000131408	NR1H2	Vastus Lateralis CSA	-0.4864369501466276	0.0047580189446995	0.0367763467606012
ENSG00000131788	PIAS3	Vastus Lateralis FSF	0.505132	0.0031907151145778	0.0274900348607123
ENSG00000132329	RAMP1	Vastus Lateralis CSA	-0.5263929618768328	0.0019696414863289	0.0192983332392663
ENSG00000132376	INPP5K	Vastus Lateralis CSA	-0.4978005865102639	0.0037418919231561	0.0308734129956267
ENSG00000132471	WBP2	Vastus Lateralis CSA	-0.6810850439882697	1.7823318502332973e-05	0.0005679630009304
ENSG00000132471	WBP2	Vastus Lateralis FSF	0.521994	0.0021819292668336	0.0208123682406012
ENSG00000132507	EIF5A	Vastus Lateralis FSF	0.506232	0.0031144154322046	0.0270074705103208
ENSG00000132612	VPS4A	Vastus Lateralis CSA	-0.4871700879765396	0.0046859759275317	0.0363510643268544
ENSG00000132646	PCNA	Vastus Lateralis FSF	0.500733	0.0035122950263749	0.0294870880297242
ENSG00000132819	RBM38	Vastus Lateralis CSA	-0.5120967741935484	0.0027335545558976	0.0245403993384461
ENSG00000133315	MACROD1	Vastus Lateralis FSF	0.538856	0.0014626974567376	0.0154952730578166
ENSG00000133318	RTN3	Vastus Lateralis CSA	-0.5406891495601173	0.0013987185541133	0.0149937212794353
ENSG00000133393	FOPNL	Vastus Lateralis CSA	-0.501099706744868	0.0034844687162935	0.0293098079609248
ENSG00000134548	SPX	Vastus Lateralis CSA	-0.6458944281524927	6.53570332229799e-05	0.0015160744433183
ENSG00000134825	TMEM258	Vastus Lateralis FSF	0.482771	0.0051326661878375	0.0388314765641807
ENSG00000134882	UBAC2	Vastus Lateralis CSA	-0.5667155425219942	0.0007205137809532	0.0091683042180259
ENSG00000134905	CARS2	Vastus Lateralis CSA	-0.6286656891495601	0.0001165361128771	0.0023439448272998
ENSG00000135108	FBXO21	Vastus Lateralis CSA	-0.5630498533724341	0.000793692310246	0.0098519804038485
ENSG00000135334	AKIRIN2	Vastus Lateralis CSA	-0.5153958944281525	0.002537594915389	0.0232358753417192
ENSG00000135424	ITGA7	Vastus Lateralis CSA	-0.4816715542521994	0.0052498762847791	0.0394718584130776
ENSG00000135486	HNRNPA1	Vastus Lateralis FSF	0.487903	0.0046148714162039	0.0359613912331773
ENSG00000135636	DYSF	Vastus Lateralis CSA	-0.4666422287390029	0.0070965277878193	0.0490404047115743
ENSG00000135744	AGT	Vastus Lateralis CSA	-0.5080645161290323	0.0029907525450445	0.0262054154123328
ENSG00000135926	TMBIM1	Vastus Lateralis CSA	-0.5366568914956011	0.0015428354794422	0.016121334442456
ENSG00000136279	DBNL	Vastus Lateralis CSA	-0.4974340175953079	0.0037714813037317	0.0310558220213386
ENSG00000136699	SMPD4	Vastus Lateralis CSA	-0.4666422287390029	0.0070965277878193	0.0490404047115743
ENSG00000136861	CDK5RAP2	Vastus Lateralis CSA	-0.5183284457478006	0.0023737554330335	0.0221310377793215
ENSG00000136861	CDK5RAP2	Vastus Lateralis FSF	0.469575	0.006698145701313	0.0470678864426633
ENSG00000137207	YIPF3	Vastus Lateralis FSF	0.47544	0.0059583060541054	0.0432609581161012
ENSG00000137267	TUBB2A	Vastus Lateralis CSA	-0.6990469208211144	8.561824014938147e-06	0.0003265422148721
ENSG00000137267	TUBB2A	Vastus Lateralis FSF	0.551686	0.0010637722154746	0.0122433608175376
ENSG00000137497	NUMA1	Vastus Lateralis CSA	-0.5535190615835777	0.0010154011378941	0.011828819912657
ENSG00000138207	RBP4	Vastus Lateralis CSA	-0.5791788856304986	0.0005141532668069	0.007127482108901
ENSG00000138796	HADH	Vastus Lateralis CSA	-0.4816715542521994	0.0052498762847791	0.0394718584130776
ENSG00000139350	NEDD1	Vastus Lateralis FSF	-0.478372	0.0056153641871688	0.0414445981580846
ENSG00000139405	RITA1	Vastus Lateralis FSF	0.503299	0.0033214728939659	0.0283012710185075
ENSG00000139428	MMAB	Vastus Lateralis FSF	0.466276	0.0071477156449781	0.0493075426575292
ENSG00000140848	CPNE2	Vastus Lateralis CSA	-0.4893695014662756	0.0044754380816966	0.0351575712169481
ENSG00000141002	TCF25	Vastus Lateralis CSA	-0.4769061583577713	0.0057846623808795	0.0423364914381895
ENSG00000141002	TCF25	Vastus Lateralis FSF	0.520161	0.0022760875423376	0.0214638359132164
ENSG00000141027	NCOR1	Vastus Lateralis FSF	0.552786	0.00103451287223	0.0119906251052821
ENSG00000141456	PELP1	Vastus Lateralis CSA	-0.5494868035190615	0.0011244758736298	0.0127597121772427
ENSG00000141552	ANAPC11	Vastus Lateralis CSA	-0.5058651026392962	0.0031396714726225	0.0271509165257367
ENSG00000141562	NARF	Vastus Lateralis CSA	-0.5656158357771262	0.0007418163366588	0.0093713067053256
ENSG00000141569	TRIM65	Vastus Lateralis CSA	-0.5850439882697948	0.0004365913610476	0.0063116016731565
ENSG00000141576	RNF157	Vastus Lateralis CSA	-0.5465542521994134	0.0012101258197423	0.0134726057177144
ENSG00000141736	ERBB2	Vastus Lateralis CSA	-0.4923020527859237	0.0042073996355082	0.0336246988348223
ENSG00000141744	PNMT	Vastus Lateralis CSA	-0.5355571847507331	0.0015843229501633	0.0164411833015183
ENSG00000141858	SAMD1	Vastus Lateralis CSA	-0.5524193548387096	0.0010441865412436	0.0120784748674243
ENSG00000142188	TMEM50B	Vastus Lateralis CSA	-0.5439882697947214	0.0012897020233179	0.0141164518731463
ENSG00000142327	RNPEPL1	Vastus Lateralis CSA	-0.4721407624633431	0.0063653583625923	0.0453653242939902
ENSG00000142409	ZNF787	Vastus Lateralis CSA	-0.5135630498533724	0.0026449001859268	0.0239630846311793
ENSG00000142541	RPL13A	Vastus Lateralis FSF	0.467742	0.0069448328602831	0.048289350410653
ENSG00000142546	NOSIP	Vastus Lateralis CSA	-0.6367302052785924	8.928605396346554e-05	0.0019172575593711
ENSG00000142546	NOSIP	Vastus Lateralis FSF	0.532625	0.0016997524863923	0.0173135024069291
ENSG00000142599	RERE	Vastus Lateralis CSA	-0.4747067448680352	0.0060467853776443	0.0437117730013962
ENSG00000143382	ADAMTSL4	Vastus Lateralis CSA	-0.6293988269794721	0.0001137831730464	0.0023021171774
ENSG00000143416	SELENBP1	Vastus Lateralis CSA	-0.4901026392961877	0.0044070895350893	0.0347766018426837
ENSG00000143436	MRPL9	Vastus Lateralis FSF	0.485704	0.004831010521045	0.0371728845301652
ENSG00000143641	GALNT2	Vastus Lateralis CSA	-0.4747067448680352	0.0060467853776443	0.0437117730013962
ENSG00000143799	PARP1	Vastus Lateralis CSA	-0.5032991202346041	0.0033214728939659	0.0283012710185075
ENSG00000143811	PYCR2	Vastus Lateralis CSA	-0.4912023460410557	0.0043062494245234	0.0341972669883839
ENSG00000144401	METTL21A	Vastus Lateralis FSF	0.51283	0.0026889107948801	0.0242523148703505
ENSG00000144579	CTDSP1	Vastus Lateralis CSA	-0.5630498533724341	0.000793692310246	0.0098519804038485
ENSG00000144868	TMEM108	Vastus Lateralis CSA	-0.6165689149560117	0.0001714135739263	0.0031313962437631
ENSG00000144868	TMEM108	Vastus Lateralis FSF	0.496701	0.0038312654691543	0.0314088975901942
ENSG00000145912	NHP2	Vastus Lateralis FSF	0.471774	0.0064120174982108	0.0456179200096039
ENSG00000145919	BOD1	Vastus Lateralis CSA	-0.5153958944281525	0.002537594915389	0.0232358753417192
ENSG00000145945	FAM50B	Vastus Lateralis CSA	-0.6429618768328446	7.229847695616111e-05	0.0016360773842908
ENSG00000145945	FAM50B	Vastus Lateralis FSF	0.520161	0.0022760875423376	0.0214638359132164
ENSG00000146066	HIGD2A	Vastus Lateralis FSF	0.478739	0.0055737082483818	0.0412273588225851
ENSG00000146122	DAAM2	Vastus Lateralis CSA	0.4864369501466276	0.0047580189446995	0.0367763467606012
ENSG00000146926	ASB10	Vastus Lateralis FSF	0.495968	0.003891864348481	0.0317604862180465
ENSG00000147050	KDM6A	Vastus Lateralis CSA	-0.5139296187683284	0.0026231299798285	0.0238159314607599
ENSG00000147457	CHMP7	Vastus Lateralis FSF	0.517229	0.0024340856648766	0.0225443144711462
ENSG00000147697	GSDMC	Vastus Lateralis CSA	-0.5172287390029325	0.0024340856648766	0.0225443144711462
ENSG00000148337	CIZ1	Vastus Lateralis CSA	-0.5073313782991202	0.0030396982599195	0.0265315724442134
ENSG00000148356	LRSAM1	Vastus Lateralis FSF	0.476173	0.0058709354661421	0.0428084999586077
ENSG00000148362	PAXX	Vastus Lateralis CSA	-0.531158357771261	0.0017601689687999	0.017765253650064
ENSG00000148362	PAXX	Vastus Lateralis FSF	0.513563	0.0026449001859268	0.0239630846311793
ENSG00000148950	IMMP1L	Vastus Lateralis CSA	-0.4710410557184751	0.0065062118084098	0.0460834468138095
ENSG00000149091	DGKZ	Vastus Lateralis CSA	-0.4761730205278592	0.0058709354661421	0.0428084999586077
ENSG00000149262	INTS4	Vastus Lateralis FSF	0.470308	0.006601583943297	0.0465707523680949
ENSG00000149357	LAMTOR1	Vastus Lateralis CSA	-0.5971407624633431	0.0003085012521985	0.0048647584523205
ENSG00000149596	JPH2	Vastus Lateralis CSA	-0.5681818181818182	0.0006929493074642	0.0089011153417269
ENSG00000149657	LSM14B	Vastus Lateralis CSA	-0.4985337243401759	0.0036833129751707	0.0305261950098563
ENSG00000149929	HIRIP3	Vastus Lateralis CSA	-0.4882697947214076	0.0045796679795807	0.0357508609169168
ENSG00000150281	CTF1	Vastus Lateralis CSA	-0.592375366568915	0.0003543096792331	0.0053975805517287
ENSG00000150401	DCUN1D2	Vastus Lateralis CSA	-0.4985337243401759	0.0036833129751707	0.0305261950098563
ENSG00000150687	PRSS23	Vastus Lateralis CSA	0.4868035190615836	0.0047218794963559	0.0365631635013535
ENSG00000151500	THYN1	Vastus Lateralis FSF	0.544355	0.0012780608586096	0.0140311668617379
ENSG00000152082	MZT2B	Vastus Lateralis CSA	-0.4904692082111437	0.0043732530149676	0.034572776956441
ENSG00000152464	RPP38	Vastus Lateralis FSF	0.541789	0.0013615172385894	0.0146955405651591
ENSG00000153066	TXNDC11	Vastus Lateralis CSA	-0.5491202346041055	0.0011348829396898	0.0128454535335999
ENSG00000153066	TXNDC11	Vastus Lateralis FSF	0.549853	0.0011141525509187	0.0126680405703845
ENSG00000153443	UBALD1	Vastus Lateralis FSF	0.504032	0.0032686248442537	0.0279790870848304
ENSG00000154330	PGM5	Vastus Lateralis CSA	-0.5403225806451613	0.0014113149240154	0.015097317452387
ENSG00000154358	OBSCN	Vastus Lateralis FSF	0.520894	0.0022380090504713	0.0211998142712642
ENSG00000154518	ATP5MC3	Vastus Lateralis CSA	0.5212609970674487	0.0022191782406203	0.021067810836885
ENSG00000154743	TSEN2	Vastus Lateralis FSF	0.54912	0.0011348829396898	0.0128454535335999
ENSG00000156026	MCU	Vastus Lateralis CSA	-0.5282258064516129	0.0018866401401494	0.0187003803036693
ENSG00000156261	CCT8	Vastus Lateralis FSF	0.480572	0.0053693719393172	0.0401206817628103
ENSG00000156265	MAP3K7CL	Vastus Lateralis CSA	-0.500366568914956	0.0035403128632332	0.0296420012450973
ENSG00000156265	MAP3K7CL	Vastus Lateralis FSF	0.535191	0.0015983668380712	0.0165451019149136
ENSG00000156928	MALSU1	Vastus Lateralis FSF	0.467009	0.0070456523894421	0.0488154902677688
ENSG00000157216	SSBP3	Vastus Lateralis CSA	-0.4717741935483871	0.0064120174982108	0.0456179200096039
ENSG00000158864	NDUFS2	Vastus Lateralis CSA	0.4780058651026393	0.0056572861956618	0.0416611221378382
ENSG00000159069	FBXW5	Vastus Lateralis CSA	-0.5223607038123167	0.0021635094242021	0.0206777166101105
ENSG00000159069	FBXW5	Vastus Lateralis FSF	0.468109	0.0068948856879534	0.0480589327507756
ENSG00000159079	C21orf59	Vastus Lateralis FSF	0.48717	0.0046859759275317	0.0363510643268544
ENSG00000159335	PTMS	Vastus Lateralis CSA	-0.4930351906158358	0.0041425895955555	0.0332534106246973
ENSG00000159388	BTG2	Vastus Lateralis CSA	-0.499633431085044	0.0035969274495796	0.0300028204790204
ENSG00000159423	ALDH4A1	Vastus Lateralis CSA	-0.532624633431085	0.0016997524863923	0.0173135024069291
ENSG00000159674	SPON2	Vastus Lateralis CSA	-0.4717741935483871	0.0064120174982108	0.0456179200096039
ENSG00000159674	SPON2	Vastus Lateralis FSF	0.574047	0.0005917569767369	0.0079193687084378
ENSG00000159788	RGS12	Vastus Lateralis CSA	-0.5293255131964809	0.0018383156253135	0.0183458139757485
ENSG00000159842	ABR	Vastus Lateralis CSA	-0.6323313782991202	0.0001033434484488	0.0021389835930234
ENSG00000159884	CCDC107	Vastus Lateralis CSA	-0.5241935483870968	0.0020734234317573	0.0200447484597143
ENSG00000160113	NR2F6	Vastus Lateralis CSA	-0.6268328445747801	0.000123680673839	0.0024507406528023
ENSG00000160113	NR2F6	Vastus Lateralis FSF	0.477639	0.0056994756455232	0.0418982756931509
ENSG00000160226	C21orf2	Vastus Lateralis CSA	-0.4868035190615836	0.0047218794963559	0.0365631635013535
ENSG00000160392	C19orf47	Vastus Lateralis FSF	0.535557	0.0015843229501633	0.0164411833015183
ENSG00000160703	NLRX1	Vastus Lateralis CSA	-0.4754398826979472	0.0059583060541054	0.0432609581161012
ENSG00000160803	UBQLN4	Vastus Lateralis CSA	-0.4923020527859237	0.0042073996355082	0.0336246988348223
ENSG00000160972	PPP1R16A	Vastus Lateralis CSA	-0.5663489736070382	0.0007275539771734	0.0092313732457427
ENSG00000160972	PPP1R16A	Vastus Lateralis FSF	0.487537	0.0046503069839668	0.0361720854502573
ENSG00000160999	SH2B2	Vastus Lateralis CSA	-0.5516862170087976	0.0010637722154746	0.0122433608175376
ENSG00000160999	SH2B2	Vastus Lateralis FSF	0.479106	0.0055323170126075	0.0409950772355211
ENSG00000162384	C1orf123	Vastus Lateralis FSF	0.540689	0.0013987185541133	0.0149937212794353
ENSG00000162998	FRZB	Vastus Lateralis CSA	0.5157624633431085	0.0025165930100611	0.0231093955309545
ENSG00000163344	PMVK	Vastus Lateralis CSA	-0.4864369501466276	0.0047580189446995	0.0367763467606012
ENSG00000163346	PBXIP1	Vastus Lateralis CSA	-0.6070381231671554	0.0002297812645948	0.0039027283477175
ENSG00000163644	PPM1K	Vastus Lateralis CSA	-0.4952346041055718	0.0039532870158636	0.0321391992876812
ENSG00000163703	CRELD1	Vastus Lateralis CSA	-0.4776392961876833	0.0056994756455232	0.0418982756931509
ENSG00000163931	TKT	Vastus Lateralis CSA	-0.4772727272727273	0.0057419339133898	0.0421225397417051
ENSG00000164008	C1orf50	Vastus Lateralis CSA	-0.4747067448680352	0.0060467853776443	0.0437117730013962
ENSG00000164008	C1orf50	Vastus Lateralis FSF	0.469941	0.0066497153788311	0.0468093205209217
ENSG00000164442	CITED2	Vastus Lateralis FSF	0.611437	0.0002009472804759	0.003528857328758
ENSG00000164880	INTS1	Vastus Lateralis CSA	-0.5674486803519062	0.0007066131536631	0.0090375484599065
ENSG00000164941	INTS8	Vastus Lateralis FSF	0.484971	0.0049049607869899	0.0375713507014275
ENSG00000164976	MYORG	Vastus Lateralis FSF	0.527126	0.0019360672240848	0.0190568992570447
ENSG00000165495	PKNOX2	Vastus Lateralis CSA	-0.6191348973607038	0.0001581517392144	0.0029472087930842
ENSG00000165644	COMTD1	Vastus Lateralis CSA	-0.530425219941349	0.0017910730290829	0.0179972470752975
ENSG00000165689	SDCCAG3	Vastus Lateralis FSF	0.497067	0.0038012721114667	0.0312194569238356
ENSG00000165801	ARHGEF40	Vastus Lateralis CSA	-0.5755131964809385	0.0005685944185892	0.0076823041985701
ENSG00000165801	ARHGEF40	Vastus Lateralis FSF	0.580645	0.000493700972876	0.0069172650630375
ENSG00000165886	UBTD1	Vastus Lateralis CSA	-0.5619501466275659	0.000816884522882	0.0100669486737235
ENSG00000165917	RAPSN	Vastus Lateralis CSA	-0.5586510263929618	0.0008900769557699	0.0107235206891643
ENSG00000166164	BRD7	Vastus Lateralis FSF	0.471774	0.0064120174982108	0.0456179200096039
ENSG00000166289	PLEKHF1	Vastus Lateralis CSA	-0.625366568914956	0.0001296753784281	0.0025403679840121
ENSG00000166333	ILK	Vastus Lateralis CSA	-0.4809384164222874	0.0053292838916641	0.0399169940560352
ENSG00000166398	KIAA0355	Vastus Lateralis CSA	-0.4875366568914956	0.0046503069839668	0.0361720854502573
ENSG00000166741	NNMT	Vastus Lateralis CSA	-0.499633431085044	0.0035969274495796	0.0300028204790204
ENSG00000166819	PLIN1	Vastus Lateralis CSA	-0.6356304985337243	9.26296885507863e-05	0.0019704880157478
ENSG00000167193	CRK	Vastus Lateralis CSA	-0.5190615835777126	0.0023342602579035	0.0218665059273986
ENSG00000167311	ART5	Vastus Lateralis CSA	-0.5146627565982405	0.0025800551334869	0.0235345140886895
ENSG00000167325	RRM1	Vastus Lateralis CSA	-0.5043988269794721	0.0032424743258098	0.027806785114013
ENSG00000167468	GPX4	Vastus Lateralis FSF	0.562317	0.0008090884161517	0.0099912199165568
ENSG00000167476	JSRP1	Vastus Lateralis CSA	-0.4798387096774194	0.0054503232081287	0.0405693083824749
ENSG00000167476	JSRP1	Vastus Lateralis FSF	0.484971	0.0049049607869899	0.0375713507014275
ENSG00000167508	MVD	Vastus Lateralis CSA	-0.4864369501466276	0.0047580189446995	0.0367763467606012
ENSG00000167543	TP53I13	Vastus Lateralis CSA	-0.4703079178885631	0.006601583943297	0.0465707523680949
ENSG00000167543	TP53I13	Vastus Lateralis FSF	0.478739	0.0055737082483818	0.0412273588225851
ENSG00000167615	LENG8	Vastus Lateralis CSA	-0.4897360703812317	0.0044411508186482	0.0349788779284561
ENSG00000167632	TRAPPC9	Vastus Lateralis FSF	0.535557	0.0015843229501633	0.0164411833015183
ENSG00000167645	YIF1B	Vastus Lateralis FSF	0.47324	0.0062271155644667	0.0446586117626446
ENSG00000167674	HDGFL2	Vastus Lateralis CSA	-0.5201612903225806	0.0022760875423376	0.0214638359132164
ENSG00000167674	HDGFL2	Vastus Lateralis FSF	0.525293	0.002020952897829	0.019668480289305
ENSG00000167676	PLIN4	Vastus Lateralis CSA	-0.625733137829912	0.0001281528696527	0.0025165539040887
ENSG00000167676	PLIN4	Vastus Lateralis FSF	0.500367	0.0035403128632332	0.0296420012450973
ENSG00000167685	ZNF444	Vastus Lateralis CSA	-0.5703812316715543	0.0006533441473391	0.0085252141776295
ENSG00000167685	ZNF444	Vastus Lateralis FSF	0.483504	0.005055778296199	0.038416956487237
ENSG00000167693	NXN	Vastus Lateralis CSA	-0.5733137829912024	0.0006036474416567	0.0080362059498633
ENSG00000167693	NXN	Vastus Lateralis FSF	0.515029	0.0025587486533105	0.0233852734932335
ENSG00000167770	OTUB1	Vastus Lateralis FSF	0.539589	0.0014368054649259	0.0152970029779598
ENSG00000167797	CDK2AP2	Vastus Lateralis CSA	-0.5417888563049853	0.0013615172385894	0.0146955405651591
ENSG00000167862	MRPL58	Vastus Lateralis FSF	0.505865	0.0031396714726225	0.0271509165257367
ENSG00000167978	SRRM2	Vastus Lateralis CSA	-0.5054985337243402	0.0031651043601178	0.0273200443563179
ENSG00000167996	FTH1	Vastus Lateralis CSA	-0.5183284457478006	0.0023737554330335	0.0221310377793215
ENSG00000168090	COPS6	Vastus Lateralis FSF	0.492302	0.0042073996355082	0.0336246988348223
ENSG00000168101	NUDT16L1	Vastus Lateralis CSA	-0.6048387096774194	0.0002455336187202	0.0040997015670191
ENSG00000168209	DDIT4	Vastus Lateralis CSA	-0.5857771260997068	0.0004276642105561	0.0062132233528837
ENSG00000168264	IRF2BP2	Vastus Lateralis CSA	-0.468841642228739	0.0067959089623596	0.0475457038778407
ENSG00000168286	THAP11	Vastus Lateralis CSA	-0.5846774193548387	0.0004411164628614	0.0063562430306147
ENSG00000168569	TMEM223	Vastus Lateralis CSA	-0.5183284457478006	0.0023737554330335	0.0221310377793215
ENSG00000168569	TMEM223	Vastus Lateralis FSF	0.512463	0.0027111530625661	0.0243989554305315
ENSG00000169021	UQCRFS1	Vastus Lateralis CSA	0.4662756598240469	0.0071477156449781	0.0493075426575292
ENSG00000169184	MN1	Vastus Lateralis CSA	-0.531891495601173	0.0017297307539267	0.0175332611139893
ENSG00000169184	MN1	Vastus Lateralis FSF	0.468842	0.0067959089623596	0.0475457038778407
ENSG00000169249	ZRSR2	Vastus Lateralis CSA	-0.5465542521994134	0.0012101258197423	0.0134726057177144
ENSG00000169371	SNUPN	Vastus Lateralis FSF	0.490103	0.0044070895350893	0.0347766018426837
ENSG00000169564	PCBP1	Vastus Lateralis CSA	-0.5502199413489736	0.0011039124007059	0.0125896103507684
ENSG00000169592	INO80E	Vastus Lateralis CSA	-0.4772727272727273	0.0057419339133898	0.0421225397417051
ENSG00000169592	INO80E	Vastus Lateralis FSF	0.524194	0.0020734234317573	0.0200447484597143
ENSG00000169660	HEXDC	Vastus Lateralis CSA	-0.5355571847507331	0.0015843229501633	0.0164411833015183
ENSG00000169682	SPNS1	Vastus Lateralis FSF	0.481672	0.0052498762847791	0.0394718584130776
ENSG00000169814	BTD	Vastus Lateralis CSA	-0.5	0.0035685233088176	0.0298239839267903
ENSG00000170296	GABARAP	Vastus Lateralis FSF	0.591642	0.0003618679247344	0.0054824672654785
ENSG00000170604	IRF2BP1	Vastus Lateralis FSF	0.468109	0.0068948856879534	0.0480589327507756
ENSG00000171055	FEZ2	Vastus Lateralis CSA	-0.5806451612903226	0.000493700972876	0.0069172650630375
ENSG00000171055	FEZ2	Vastus Lateralis FSF	0.481305	0.0052894524508487	0.0396901218582696
ENSG00000171161	ZNF672	Vastus Lateralis CSA	-0.5285923753665689	0.0018704104868332	0.0185763592318546
ENSG00000171161	ZNF672	Vastus Lateralis FSF	0.471041	0.0065062118084098	0.0460834468138095
ENSG00000171163	ZNF692	Vastus Lateralis CSA	-0.4860703812316715	0.0047943955316331	0.0369578478772603
ENSG00000171163	ZNF692	Vastus Lateralis FSF	0.47434	0.0060914443474711	0.0439558319078145
ENSG00000171603	CLSTN1	Vastus Lateralis CSA	-0.6088709677419355	0.0002173478904216	0.0037426718085813
ENSG00000171621	SPSB1	Vastus Lateralis CSA	-0.4666422287390029	0.0070965277878193	0.0490404047115743
ENSG00000171703	TCEA2	Vastus Lateralis CSA	-0.5403225806451613	0.0014113149240154	0.015097317452387
ENSG00000171703	TCEA2	Vastus Lateralis FSF	0.505865	0.0031396714726225	0.0271509165257367
ENSG00000171813	PWWP2B	Vastus Lateralis CSA	-0.4989002932551319	0.0036543211850082	0.0303458121160097
ENSG00000171813	PWWP2B	Vastus Lateralis FSF	0.560484	0.000848733691568	0.0103527751679173
ENSG00000171885	AQP4	Vastus Lateralis CSA	-0.5201612903225806	0.0022760875423376	0.0214638359132164
ENSG00000172009	THOP1	Vastus Lateralis CSA	-0.5516862170087976	0.0010637722154746	0.0122433608175376
ENSG00000172009	THOP1	Vastus Lateralis FSF	0.534091	0.0016411524906072	0.0168669030229616
ENSG00000172216	CEBPB	Vastus Lateralis CSA	-0.5817448680351907	0.0004788370863685	0.0067594995903949
ENSG00000172336	POP7	Vastus Lateralis FSF	0.510264	0.0028479835543153	0.0252897528924371
ENSG00000172348	RCAN2	Vastus Lateralis CSA	0.5029325513196481	0.0033481725133367	0.0284761835044375
ENSG00000172366	MCRIP2	Vastus Lateralis CSA	-0.4926686217008797	0.0041748864238469	0.0334264885694581
ENSG00000172366	MCRIP2	Vastus Lateralis FSF	0.483138	0.0050940978980667	0.0386392894270561
ENSG00000172399	MYOZ2	Vastus Lateralis CSA	-0.5857771260997068	0.0004276642105561	0.0062132233528837
ENSG00000172785	CBWD1	Vastus Lateralis CSA	0.5205278592375366	0.0022569785346454	0.0213250515774286
ENSG00000173113	TRMT112	Vastus Lateralis FSF	0.534457	0.0016267809033053	0.0167656400320116
ENSG00000173141	MRPL57	Vastus Lateralis CSA	-0.4897360703812317	0.0044411508186482	0.0349788779284561
ENSG00000173141	MRPL57	Vastus Lateralis FSF	0.55022	0.0011039124007059	0.0125896103507684
ENSG00000173272	MZT2A	Vastus Lateralis CSA	-0.5678152492668622	0.0006997518495775	0.0089693745859717
ENSG00000173272	MZT2A	Vastus Lateralis FSF	0.527126	0.0019360672240848	0.0190568992570447
ENSG00000173674	EIF1AX	Vastus Lateralis CSA	-0.5146627565982405	0.0025800551334869	0.0235345140886895
ENSG00000173757	STAT5B	Vastus Lateralis CSA	-0.4838709677419355	0.0050177060795412	0.0381977960912581
ENSG00000173812	EIF1	Vastus Lateralis FSF	0.481305	0.0052894524508487	0.0396901218582696
ENSG00000173991	TCAP	Vastus Lateralis CSA	-0.5370234604105572	0.0015292187445968	0.0160101413723576
ENSG00000174231	PRPF8	Vastus Lateralis CSA	-0.5285923753665689	0.0018704104868332	0.0185763592318546
ENSG00000174231	PRPF8	Vastus Lateralis FSF	0.56085	0.0008406707328111	0.010285553904391
ENSG00000174238	PITPNA	Vastus Lateralis CSA	-0.4816715542521994	0.0052498762847791	0.0394718584130776
ENSG00000174282	ZBTB4	Vastus Lateralis CSA	-0.5802785923753666	0.0004987454423942	0.0069680302363325
ENSG00000174684	B4GAT1	Vastus Lateralis CSA	-0.6862170087976539	1.4530472907175035e-05	0.0004871873521947
ENSG00000174684	B4GAT1	Vastus Lateralis FSF	0.478739	0.0055737082483818	0.0412273588225851
ENSG00000174748	RPL15	Vastus Lateralis FSF	0.482771	0.0051326661878375	0.0388314765641807
ENSG00000174851	YIF1A	Vastus Lateralis CSA	-0.5689149560117303	0.0006795187912585	0.0087739980906152
ENSG00000174851	YIF1A	Vastus Lateralis FSF	0.534457	0.0016267809033053	0.0167656400320116
ENSG00000175334	BANF1	Vastus Lateralis CSA	-0.4772727272727273	0.0057419339133898	0.0421225397417051
ENSG00000175334	BANF1	Vastus Lateralis FSF	0.500367	0.0035403128632332	0.0296420012450973
ENSG00000175581	MRPL48	Vastus Lateralis CSA	-0.5047653958944281	0.0032165047602616	0.0276353919034525
ENSG00000175581	MRPL48	Vastus Lateralis FSF	0.539589	0.0014368054649259	0.0152970029779598
ENSG00000175591	P2RY2	Vastus Lateralis CSA	-0.5498533724340176	0.0011141525509187	0.0126680405703845
ENSG00000175602	CCDC85B	Vastus Lateralis FSF	0.487537	0.0046503069839668	0.0361720854502573
ENSG00000176108	CHMP6	Vastus Lateralis CSA	-0.5051319648093842	0.0031907151145778	0.0274900348607123
ENSG00000176108	CHMP6	Vastus Lateralis FSF	0.521628	0.0022004852598448	0.0209302767262575
ENSG00000176171	BNIP3	Vastus Lateralis CSA	-0.5744134897360704	0.0005858896223728	0.0078575387353992
ENSG00000176393	RNPEP	Vastus Lateralis CSA	-0.5256598240469208	0.0020037213688381	0.0195379434533571
ENSG00000176393	RNPEP	Vastus Lateralis FSF	0.516496	0.0024750410790499	0.0228147146528865
ENSG00000176894	PXMP2	Vastus Lateralis CSA	-0.5513196480938416	0.0010736853227192	0.0123325829326283
ENSG00000177084	POLE	Vastus Lateralis FSF	0.48937	0.0044754380816966	0.0351575712169481
ENSG00000177383	MAGEF1	Vastus Lateralis FSF	0.473974	0.0061363847499008	0.0442008085145241
ENSG00000177469	CAVIN1	Vastus Lateralis CSA	-0.5579178885630498	0.0009071034018859	0.0108803065224235
ENSG00000177606	JUN	Vastus Lateralis CSA	-0.5560850439882697	0.00095092746206	0.0112703426368514
ENSG00000177606	JUN	Vastus Lateralis FSF	0.495235	0.0039532870158636	0.0321391992876812
ENSG00000177700	POLR2L	Vastus Lateralis CSA	-0.5043988269794721	0.0032424743258098	0.027806785114013
ENSG00000177731	FLII	Vastus Lateralis FSF	0.494135	0.004046985650778	0.0326918963461553
ENSG00000177971	IMP3	Vastus Lateralis CSA	-0.5186950146627566	0.0023539359309328	0.021995058151233
ENSG00000177971	IMP3	Vastus Lateralis FSF	0.53849	0.0014757956529875	0.0156032912321293
ENSG00000178035	IMPDH2	Vastus Lateralis FSF	0.467375	0.0069950879213761	0.0485524527478007
ENSG00000178096	BOLA1	Vastus Lateralis CSA	-0.5351906158357771	0.0015983668380712	0.0165451019149136
ENSG00000178096	BOLA1	Vastus Lateralis FSF	0.596041	0.0003185780491027	0.0049847650139475
ENSG00000178104	PDE4DIP	Vastus Lateralis FSF	0.480938	0.0053292838916641	0.0399169940560352
ENSG00000178585	CTNNBIP1	Vastus Lateralis CSA	0.5777126099706745	0.000535350613529	0.0073502170086829
ENSG00000178764	ZHX2	Vastus Lateralis CSA	-0.4703079178885631	0.006601583943297	0.0465707523680949
ENSG00000178922	HYI	Vastus Lateralis CSA	-0.500366568914956	0.0035403128632332	0.0296420012450973
ENSG00000178951	ZBTB7A	Vastus Lateralis CSA	-0.4919354838709677	0.0042401304135735	0.033821193847679
ENSG00000179010	MRFAP1	Vastus Lateralis FSF	0.505132	0.0031907151145778	0.0274900348607123
ENSG00000179041	RRS1	Vastus Lateralis CSA	-0.4787390029325513	0.0055737082483818	0.0412273588225851
ENSG00000179218	CALR	Vastus Lateralis FSF	0.476906	0.0057846623808795	0.0423364914381895
ENSG00000179271	GADD45GIP1	Vastus Lateralis CSA	-0.5161290322580645	0.0024957420317694	0.022961115096317
ENSG00000179364	PACS2	Vastus Lateralis CSA	-0.4728739002932551	0.0062729088451551	0.0449063491341623
ENSG00000179632	MAF1	Vastus Lateralis CSA	-0.5146627565982405	0.0025800551334869	0.0235345140886895
ENSG00000179922	ZNF784	Vastus Lateralis CSA	-0.5282258064516129	0.0018866401401494	0.0187003803036693
ENSG00000180530	NRIP1	Vastus Lateralis CSA	0.5278592375366569	0.0019029922986547	0.0188078223916974
ENSG00000180818	HOXC10	Vastus Lateralis CSA	-0.7547653958944281	6.014796225630198e-07	4.358417694932997e-05
ENSG00000180818	HOXC10	Vastus Lateralis FSF	0.472141	0.0063653583625923	0.0453653242939902
ENSG00000180900	SCRIB	Vastus Lateralis CSA	-0.5718475073313783	0.0006280624200208	0.0082732312638761
ENSG00000180992	MRPL14	Vastus Lateralis CSA	-0.499266862170088	0.0036255263764821	0.030161395101148
ENSG00000181019	NQO1	Vastus Lateralis FSF	0.483138	0.0050940978980667	0.0386392894270561
ENSG00000181396	OGFOD3	Vastus Lateralis CSA	-0.4886363636363636	0.0045446954342228	0.0355722608877959
ENSG00000181396	OGFOD3	Vastus Lateralis FSF	0.496701	0.0038312654691543	0.0314088975901942
ENSG00000181625	SLX1B	Vastus Lateralis FSF	0.487903	0.0046148714162039	0.0359613912331773
ENSG00000182175	RGMA	Vastus Lateralis CSA	-0.4805718475073314	0.0053693719393172	0.0401206817628103
ENSG00000182175	RGMA	Vastus Lateralis FSF	0.482038	0.0052105540662802	0.039275352354172
ENSG00000182606	TRAK1	Vastus Lateralis CSA	-0.4934017595307918	0.0041105079722846	0.0330614866588436
ENSG00000183087	GAS6	Vastus Lateralis CSA	-0.591642228739003	0.0003618679247344	0.0054824672654785
ENSG00000183091	NEB	Vastus Lateralis FSF	0.47654	0.0058276624345976	0.0425764355559038
ENSG00000183111	ARHGEF37	Vastus Lateralis CSA	-0.4919354838709677	0.0042401304135735	0.033821193847679
ENSG00000183337	BCOR	Vastus Lateralis CSA	-0.501099706744868	0.0034844687162935	0.0293098079609248
ENSG00000183426	NPIPA1	Vastus Lateralis CSA	-0.4798387096774194	0.0054503232081287	0.0405693083824749
ENSG00000183426	NPIPA1	Vastus Lateralis FSF	0.489736	0.0044411508186482	0.0349788779284561
ENSG00000183495	EP400	Vastus Lateralis FSF	0.490103	0.0044070895350893	0.0347766018426837
ENSG00000183751	TBL3	Vastus Lateralis CSA	-0.4662756598240469	0.0071477156449781	0.0493075426575292
ENSG00000183762	KREMEN1	Vastus Lateralis CSA	-0.5395894428152492	0.0014368054649259	0.0152970029779598
ENSG00000183864	TOB2	Vastus Lateralis CSA	-0.5230938416422287	0.0021270748601051	0.0204269074883117
ENSG00000184058	TBX1	Vastus Lateralis CSA	-0.4717741935483871	0.0064120174982108	0.0456179200096039
ENSG00000184182	UBE2F	Vastus Lateralis FSF	0.574413	0.0005858896223728	0.0078575387353992
ENSG00000184209	SNRNP35	Vastus Lateralis FSF	0.480205	0.0054097179308235	0.0403390141035642
ENSG00000184281	TSSC4	Vastus Lateralis CSA	-0.4736070381231672	0.0061816080116481	0.0444098197597347
ENSG00000184436	THAP7	Vastus Lateralis CSA	-0.5425219941348973	0.0013371997503727	0.0145056987623757
ENSG00000184489	PTP4A3	Vastus Lateralis CSA	-0.4725073313782991	0.0063189892955622	0.0451184406677651
ENSG00000184588	PDE4B	Vastus Lateralis CSA	-0.4725073313782991	0.0063189892955622	0.0451184406677651
ENSG00000184588	PDE4B	Vastus Lateralis FSF	0.468842	0.0067959089623596	0.0475457038778407
ENSG00000185000	DGAT1	Vastus Lateralis CSA	-0.5582844574780058	0.0008985547431306	0.0108032079719972
ENSG00000185000	DGAT1	Vastus Lateralis FSF	0.484238	0.004979879950276	0.0380096567514272
ENSG00000185024	BRF1	Vastus Lateralis CSA	-0.5278592375366569	0.0019029922986547	0.0188078223916974
ENSG00000185024	BRF1	Vastus Lateralis FSF	0.517595	0.0024138294208691	0.0224015322928437
ENSG00000185122	HSF1	Vastus Lateralis CSA	-0.5509530791788856	0.0010836793497728	0.0124099566004473
ENSG00000185236	RAB11B	Vastus Lateralis CSA	-0.5480205278592375	0.0011666123529378	0.0131056067741547
ENSG00000185324	CDK10	Vastus Lateralis CSA	-0.469574780058651	0.006698145701313	0.0470678864426633
ENSG00000185475	TMEM179B	Vastus Lateralis CSA	-0.4798387096774194	0.0054503232081287	0.0405693083824749
ENSG00000185475	TMEM179B	Vastus Lateralis FSF	0.514663	0.0025800551334869	0.0235345140886895
ENSG00000185504	FAAP100	Vastus Lateralis CSA	-0.4721407624633431	0.0063653583625923	0.0453653242939902
ENSG00000185624	P4HB	Vastus Lateralis CSA	-0.4787390029325513	0.0055737082483818	0.0412273588225851
ENSG00000185624	P4HB	Vastus Lateralis FSF	0.506965	0.0030644298348538	0.026674384916416
ENSG00000185739	SRL	Vastus Lateralis CSA	-0.4703079178885631	0.006601583943297	0.0465707523680949
ENSG00000185800	DMWD	Vastus Lateralis CSA	-0.6748533724340176	2.271879153537934e-05	0.0006825669521968
ENSG00000185883	ATP6V0C	Vastus Lateralis CSA	-0.5443548387096774	0.0012780608586096	0.0140311668617379
ENSG00000185883	ATP6V0C	Vastus Lateralis FSF	0.525293	0.002020952897829	0.019668480289305
ENSG00000185896	LAMP1	Vastus Lateralis CSA	-0.5384897360703812	0.0014757956529875	0.0156032912321293
ENSG00000185963	BICD2	Vastus Lateralis CSA	-0.5458211143695014	0.0012324107152955	0.0136528827647458
ENSG00000186187	ZNRF1	Vastus Lateralis CSA	-0.500733137829912	0.0035122950263749	0.0294870880297242
ENSG00000186187	ZNRF1	Vastus Lateralis FSF	0.512097	0.0027335545558976	0.0245403993384461
ENSG00000187051	RPS19BP1	Vastus Lateralis FSF	0.495601	0.0039224721386537	0.0319521023388362
ENSG00000187186	AL162231.1	Vastus Lateralis CSA	-0.5205278592375366	0.0022569785346454	0.0213250515774286
ENSG00000187244	BCAM	Vastus Lateralis CSA	-0.4974340175953079	0.0037714813037317	0.0310558220213386
ENSG00000187954	CYHR1	Vastus Lateralis CSA	-0.6392961876832844	8.190067832692914e-05	0.0017962259847526
ENSG00000188493	C19orf54	Vastus Lateralis CSA	-0.499266862170088	0.0036255263764821	0.030161395101148
ENSG00000188677	PARVB	Vastus Lateralis CSA	-0.4747067448680352	0.0060467853776443	0.0437117730013962
ENSG00000188986	NELFB	Vastus Lateralis CSA	-0.4776392961876833	0.0056994756455232	0.0418982756931509
ENSG00000189091	SF3B3	Vastus Lateralis FSF	0.484971	0.0049049607869899	0.0375713507014275
ENSG00000196230	TUBB	Vastus Lateralis CSA	-0.5707478005865103	0.0006469410375085	0.0084591323017161
ENSG00000196262	PPIA	Vastus Lateralis FSF	0.48607	0.0047943955316331	0.0369578478772603
ENSG00000196363	WDR5	Vastus Lateralis CSA	-0.4908357771260997	0.0043396400469717	0.0343967212414272
ENSG00000196365	LONP1	Vastus Lateralis CSA	-0.4710410557184751	0.0065062118084098	0.0460834468138095
ENSG00000196419	XRCC6	Vastus Lateralis FSF	0.473607	0.0061816080116481	0.0444098197597347
ENSG00000196531	NACA	Vastus Lateralis FSF	0.485704	0.004831010521045	0.0371728845301652
ENSG00000196588	MKL1	Vastus Lateralis FSF	0.472874	0.0062729088451551	0.0449063491341623
ENSG00000196642	RABL6	Vastus Lateralis CSA	-0.5355571847507331	0.0015843229501633	0.0164411833015183
ENSG00000196642	RABL6	Vastus Lateralis FSF	0.502199	0.0034021281945639	0.028802392441992
ENSG00000196814	MVB12B	Vastus Lateralis CSA	-0.5425219941348973	0.0013371997503727	0.0145056987623757
ENSG00000196924	FLNA	Vastus Lateralis CSA	-0.4879032258064516	0.0046148714162039	0.0359613912331773
ENSG00000196961	AP2A1	Vastus Lateralis CSA	-0.4941348973607038	0.004046985650778	0.0326918963461553
ENSG00000197102	DYNC1H1	Vastus Lateralis CSA	-0.5480205278592375	0.0011666123529378	0.0131056067741547
ENSG00000197448	GSTK1	Vastus Lateralis CSA	0.6319648093841642	0.000104599755341	0.0021598883315802
ENSG00000197562	RAB40C	Vastus Lateralis CSA	-0.4908357771260997	0.0043396400469717	0.0343967212414272
ENSG00000197724	PHF2	Vastus Lateralis CSA	-0.4684750733137829	0.0068452448913011	0.0478069146671835
ENSG00000197858	GPAA1	Vastus Lateralis CSA	-0.4886363636363636	0.0045446954342228	0.0355722608877959
ENSG00000197879	MYO1C	Vastus Lateralis CSA	-0.6041055718475073	0.0002509937551285	0.0041676209751027
ENSG00000198015	MRPL42	Vastus Lateralis FSF	0.492302	0.0042073996355082	0.0336246988348223
ENSG00000198055	GRK6	Vastus Lateralis CSA	-0.4739736070381232	0.0061363847499008	0.0442008085145241
ENSG00000198171	DDRGK1	Vastus Lateralis CSA	-0.469941348973607	0.0066497153788311	0.0468093205209217
ENSG00000198242	RPL23A	Vastus Lateralis FSF	0.465909	0.0071992174945259	0.0495758320172677
ENSG00000198382	UVRAG	Vastus Lateralis CSA	-0.4952346041055718	0.0039532870158636	0.0321391992876812
ENSG00000198382	UVRAG	Vastus Lateralis FSF	0.51393	0.0026231299798285	0.0238159314607599
ENSG00000198517	MAFK	Vastus Lateralis CSA	-0.4736070381231672	0.0061816080116481	0.0444098197597347
ENSG00000198563	DDX39B	Vastus Lateralis CSA	-0.4846041055718475	0.0049422986154547	0.0377900358064308
ENSG00000198563	DDX39B	Vastus Lateralis FSF	0.490469	0.0043732530149676	0.034572776956441
ENSG00000198712	MT-CO2	Vastus Lateralis CSA	0.5223607038123167	0.0021635094242021	0.0206777166101105
ENSG00000198729	PPP1R14C	Vastus Lateralis CSA	-0.6865835777126099	1.4317781883288771e-05	0.0004814935928042
ENSG00000198729	PPP1R14C	Vastus Lateralis FSF	0.509531	0.0028949030572368	0.0256005327705881
ENSG00000198793	MTOR	Vastus Lateralis FSF	0.53629	0.0015565579652786	0.0162298042052456
ENSG00000198804	MT-CO1	Vastus Lateralis CSA	0.5472873900293255	0.0011881946171564	0.0132945129714521
ENSG00000198804	MT-CO1	Vastus Lateralis FSF	-0.510997	0.0028017238393321	0.0249871890397026
ENSG00000198830	HMGN2	Vastus Lateralis CSA	-0.5186950146627566	0.0023539359309328	0.021995058151233
ENSG00000198832	SELENOM	Vastus Lateralis CSA	-0.4710410557184751	0.0065062118084098	0.0460834468138095
ENSG00000198853	RUSC2	Vastus Lateralis CSA	-0.4915689149560117	0.0042730799457695	0.0339954639305266
ENSG00000198931	APRT	Vastus Lateralis FSF	0.507698	0.0030151394960404	0.0263666653077429
ENSG00000198938	MT-CO3	Vastus Lateralis CSA	0.4813049853372434	0.0052894524508487	0.0396901218582696
ENSG00000203485	INF2	Vastus Lateralis CSA	-0.5403225806451613	0.0014113149240154	0.015097317452387
ENSG00000203485	INF2	Vastus Lateralis FSF	0.524194	0.0020734234317573	0.0200447484597143
ENSG00000204070	SYS1	Vastus Lateralis CSA	-0.5135630498533724	0.0026449001859268	0.0239630846311793
ENSG00000204220	PFDN6	Vastus Lateralis CSA	-0.5186950146627566	0.0023539359309328	0.021995058151233
ENSG00000204386	NEU1	Vastus Lateralis FSF	0.490103	0.0044070895350893	0.0347766018426837
ENSG00000204389	HSPA1A	Vastus Lateralis CSA	-0.5129032258064516	0.0031730710784267	0.0273637251425106
ENSG00000204392	LSM2	Vastus Lateralis FSF	0.471041	0.0065062118084098	0.0460834468138095
ENSG00000204514	ZNF814	Vastus Lateralis FSF	0.477639	0.0056994756455232	0.0418982756931509
ENSG00000204673	AKT1S1	Vastus Lateralis FSF	0.492669	0.0041748864238469	0.0334264885694581
ENSG00000204822	MRPL53	Vastus Lateralis CSA	-0.4776392961876833	0.0056994756455232	0.0418982756931509
ENSG00000205531	NAP1L4	Vastus Lateralis FSF	0.478372	0.0056153641871688	0.0414445981580846
ENSG00000205937	RNPS1	Vastus Lateralis FSF	0.519795	0.0022953369267007	0.0215938929642572
ENSG00000211450	SELENOH	Vastus Lateralis CSA	-0.5813782991202346	0.0004837471411343	0.0068141842683151
ENSG00000211450	SELENOH	Vastus Lateralis FSF	0.557918	0.0009071034018859	0.0108803065224235
ENSG00000213380	COG8	Vastus Lateralis CSA	-0.4956011730205278	0.0039224721386537	0.0319521023388362
ENSG00000214078	CPNE1	Vastus Lateralis CSA	-0.4970674486803519	0.0038012721114667	0.0312194569238356
ENSG00000214097	SMCO1	Vastus Lateralis CSA	-0.5538856304985337	0.001005961988543	0.0117437253017852
ENSG00000214655	ZSWIM8	Vastus Lateralis CSA	-0.4846041055718475	0.0049422986154547	0.0377900358064308
ENSG00000219200	RNASEK	Vastus Lateralis FSF	0.467742	0.0069448328602831	0.048289350410653
ENSG00000225663	MCRIP1	Vastus Lateralis CSA	-0.4919354838709677	0.0042401304135735	0.033821193847679
ENSG00000225921	NOL7	Vastus Lateralis FSF	0.471408	0.0064589681594491	0.0458394311675211
ENSG00000225950	NTF4	Vastus Lateralis CSA	-0.5773460410557185	0.0005407690655248	0.0074006588623879
ENSG00000225950	NTF4	Vastus Lateralis FSF	0.585777	0.0004276642105561	0.0062132233528837
ENSG00000229809	ZNF688	Vastus Lateralis FSF	0.472141	0.0063653583625923	0.0453653242939902
ENSG00000235162	C12orf75	Vastus Lateralis CSA	-0.6301319648093842	0.0001110885095986	0.0022607926779309
ENSG00000238227	TMEM250	Vastus Lateralis CSA	-0.6136363636363636	0.0001877765613541	0.0033543138685213
ENSG00000238227	TMEM250	Vastus Lateralis FSF	0.488636	0.0045446954342228	0.0355722608877959
ENSG00000241973	PI4KA	Vastus Lateralis FSF	0.477273	0.0057419339133898	0.0421225397417051
ENSG00000242612	DECR2	Vastus Lateralis CSA	-0.4794721407624633	0.0054911891181149	0.0407789711398339
ENSG00000243477	NAT6	Vastus Lateralis FSF	0.465909	0.0071992174945259	0.0495758320172677
ENSG00000248098	BCKDHA	Vastus Lateralis CSA	-0.468841642228739	0.0067959089623596	0.0475457038778407
ENSG00000248592	TMEM110-MUSTN1	Vastus Lateralis FSF	0.500733	0.0035122950263749	0.0294870880297242
ENSG00000253729	PRKDC	Vastus Lateralis CSA	-0.5531524926686217	0.0010249179189488	0.0119153957644728
ENSG00000253729	PRKDC	Vastus Lateralis FSF	0.520161	0.0022760875423376	0.0214638359132164
ENSG00000257103	LSM14A	Vastus Lateralis FSF	0.52566	0.0020037213688381	0.0195379434533571
ENSG00000258311	AC009779.3	Vastus Lateralis CSA	-0.4761730205278592	0.0058709354661421	0.0428084999586077
ENSG00000261221	ZNF865	Vastus Lateralis FSF	0.520894	0.0022380090504713	0.0211998142712642
ENSG00000266967	AARSD1	Vastus Lateralis FSF	0.47544	0.0059583060541054	0.0432609581161012
ENSG00000269858	EGLN2	Vastus Lateralis CSA	-0.530791788856305	0.0017755623973613	0.0178761408525177
ENSG00000270647	TAF15	Vastus Lateralis CSA	-0.5403225806451613	0.0014113149240154	0.015097317452387
ENSG00000275700	AATF	Vastus Lateralis CSA	-0.4813049853372434	0.0052894524508487	0.0396901218582696
ENSG00000278259	MYO19	Vastus Lateralis CSA	0.553152	0.0010249179189488	0.0119153957644728

## Sheet: CSA - All sig correlated genes 
source	Gene name	target	correlation	pvalue	padj	FEvsME	FCvsMC	MEvsMS	FEvsFC	MEvsMC	MSvsMC
ENSG00000090861	AARS	Vastus Lateralis CSA	-0.4871700879765396	0.0046859759275317	0.0363510643268544
ENSG00000275700	AATF	Vastus Lateralis CSA	-0.4813049853372434	0.0052894524508487	0.0396901218582696
ENSG00000115657	ABCB6	Vastus Lateralis CSA	-0.4923020527859237	0.0042073996355082	0.0336246988348223			UP	DOWN	DOWN
ENSG00000129968	ABHD17A	Vastus Lateralis CSA	-0.500733137829912	0.0035122950263749	0.0294870880297242				DOWN	DOWN
ENSG00000159842	ABR	Vastus Lateralis CSA	-0.6323313782991202	0.0001033434484488	0.0021389835930234		DOWN
ENSG00000258311	AC009779.3	Vastus Lateralis CSA	-0.4761730205278592	0.0058709354661421	0.0428084999586077
ENSG00000072818	ACAP1	Vastus Lateralis CSA	-0.5564516129032258	0.0009420168482845	0.0111874972339198
ENSG00000087085	ACHE	Vastus Lateralis CSA	-0.5428885630498533	0.0013251841084824	0.0144042207703239
ENSG00000101473	ACOT8	Vastus Lateralis CSA	-0.5392228739002932	0.0014497009490682	0.0153957332685731
ENSG00000131069	ACSS2	Vastus Lateralis CSA	-0.530791788856305	0.0017755623973613	0.0178761408525177
ENSG00000107796	ACTA2	Vastus Lateralis CSA	-0.4912023460410557	0.0043062494245234	0.0341972669883839
ENSG00000075624	ACTB	Vastus Lateralis CSA	-0.5799120234604106	0.0005038354130177	0.0070214815847162				DOWN
ENSG00000143382	ADAMTSL4	Vastus Lateralis CSA	-0.6293988269794721	0.0001137831730464	0.0023021171774
ENSG00000104964	AES	Vastus Lateralis CSA	-0.5476539589442815	0.0011773601629347	0.0131998470923231				DOWN	DOWN
ENSG00000135744	AGT	Vastus Lateralis CSA	-0.5080645161290323	0.0029907525450445	0.0262054154123328
ENSG00000110711	AIP	Vastus Lateralis CSA	-0.5571847507331378	0.0009244153473713	0.0110339035652138
ENSG00000085231	AK6	Vastus Lateralis CSA	-0.5381231671554252	0.0014889962062857	0.0156983317164474
ENSG00000105127	AKAP8	Vastus Lateralis CSA	-0.4842375366568915	0.004979879950276	0.0380096567514272
ENSG00000135334	AKIRIN2	Vastus Lateralis CSA	-0.5153958944281525	0.002537594915389	0.0232358753417192					DOWN
ENSG00000053371	AKR7A2	Vastus Lateralis CSA	-0.6074046920821115	0.0002272451512985	0.0038684462245009
ENSG00000187186	AL162231.1	Vastus Lateralis CSA	-0.5205278592375366	0.0022569785346454	0.0213250515774286				DOWN
ENSG00000111275	ALDH2	Vastus Lateralis CSA	-0.5560850439882697	0.00095092746206	0.0112703426368514		DOWN
ENSG00000159423	ALDH4A1	Vastus Lateralis CSA	-0.532624633431085	0.0016997524863923	0.0173135024069291
ENSG00000141552	ANAPC11	Vastus Lateralis CSA	-0.5058651026392962	0.0031396714726225	0.0271509165257367
ENSG00000072958	AP1M1	Vastus Lateralis CSA	-0.4981671554252199	0.0037125028515206	0.0306871038338856
ENSG00000196961	AP2A1	Vastus Lateralis CSA	-0.4941348973607038	0.004046985650778	0.0326918963461553				DOWN
ENSG00000025770	AP3D1	Vastus Lateralis CSA	-0.4798387096774194	0.0054503232081287	0.0405693083824749
ENSG00000002330	APBA3	Vastus Lateralis CSA	-0.4805718475073314	0.0053693719393172	0.0401206817628103
ENSG00000171885	AQP4	Vastus Lateralis CSA	-0.5201612903225806	0.0022760875423376	0.0214638359132164
ENSG00000095139	ARCN1	Vastus Lateralis CSA	-0.5817448680351907	0.0004788370863685	0.0067594995903949
ENSG00000071205	ARHGAP10	Vastus Lateralis CSA	-0.532258064516129	0.0017146844931026	0.0174296558454576
ENSG00000183111	ARHGEF37	Vastus Lateralis CSA	-0.4919354838709677	0.0042401304135735	0.033821193847679
ENSG00000165801	ARHGEF40	Vastus Lateralis CSA	-0.5755131964809385	0.0005685944185892	0.0076823041985701				DOWN
ENSG00000167311	ART5	Vastus Lateralis CSA	-0.5146627565982405	0.0025800551334869	0.0235345140886895
ENSG00000099889	ARVCF	Vastus Lateralis CSA	-0.533357771260997	0.0016702283261063	0.0170965217962836		DOWN
ENSG00000088280	ASAP3	Vastus Lateralis CSA	-0.5175953079178885	0.0024138294208691	0.0224015322928437				DOWN
ENSG00000101892	ATP1B4	Vastus Lateralis CSA	-0.5183284457478006	0.0023737554330335	0.0221310377793215
ENSG00000110955	ATP5F1B	Vastus Lateralis CSA	0.5238269794721407	0.0020911749465936	0.0201592588109132					UP
ENSG00000130770	ATP5IF1	Vastus Lateralis CSA	-0.4816715542521994	0.0052498762847791	0.0394718584130776
ENSG00000154518	ATP5MC3	Vastus Lateralis CSA	0.5212609970674487	0.0022191782406203	0.021067810836885					UP
ENSG00000116459	ATP5PB	Vastus Lateralis CSA	0.4677419354838709	0.0069448328602831	0.048289350410653				UP	UP
ENSG00000185883	ATP6V0C	Vastus Lateralis CSA	-0.5443548387096774	0.0012780608586096	0.0140311668617379				DOWN
ENSG00000117411	B4GALT2	Vastus Lateralis CSA	-0.5689149560117303	0.0006795187912585	0.0087739980906152
ENSG00000174684	B4GAT1	Vastus Lateralis CSA	-0.6862170087976539	1.4530472907175035e-05	0.0004871873521947				DOWN
ENSG00000105393	BABAM1	Vastus Lateralis CSA	-0.5029325513196481	0.0033481725133367	0.0284761835044375
ENSG00000002834	BAD	Vastus Lateralis CSA	-0.4754398826979472	0.0059583060541054	0.0432609581161012				DOWN	DOWN
ENSG00000175334	BANF1	Vastus Lateralis CSA	-0.4772727272727273	0.0057419339133898	0.0421225397417051				DOWN
ENSG00000187244	BCAM	Vastus Lateralis CSA	-0.4974340175953079	0.0037714813037317	0.0310558220213386
ENSG00000248098	BCKDHA	Vastus Lateralis CSA	-0.468841642228739	0.0067959089623596	0.0475457038778407
ENSG00000099385	BCL7C	Vastus Lateralis CSA	-0.5095307917888563	0.0028949030572368	0.0256005327705881
ENSG00000183337	BCOR	Vastus Lateralis CSA	-0.501099706744868	0.0034844687162935	0.0293098079609248
ENSG00000185963	BICD2	Vastus Lateralis CSA	-0.5458211143695014	0.0012324107152955	0.0136528827647458
ENSG00000090013	BLVRB	Vastus Lateralis CSA	-0.5557184750733137	0.0009599120064889	0.01134249479663
ENSG00000176171	BNIP3	Vastus Lateralis CSA	-0.5744134897360704	0.0005858896223728	0.0078575387353992
ENSG00000145919	BOD1	Vastus Lateralis CSA	-0.5153958944281525	0.002537594915389	0.0232358753417192
ENSG00000178096	BOLA1	Vastus Lateralis CSA	-0.5351906158357771	0.0015983668380712	0.0165451019149136
ENSG00000185024	BRF1	Vastus Lateralis CSA	-0.5278592375366569	0.0019029922986547	0.0188078223916974				DOWN	DOWN
ENSG00000169814	BTD	Vastus Lateralis CSA	-0.5	0.0035685233088176	0.0298239839267903
ENSG00000159388	BTG2	Vastus Lateralis CSA	-0.499633431085044	0.0035969274495796	0.0300028204790204
ENSG00000235162	C12orf75	Vastus Lateralis CSA	-0.6301319648093842	0.0001110885095986	0.0022607926779309
ENSG00000104979	C19orf53	Vastus Lateralis CSA	-0.5172287390029325	0.0024340856648766	0.0225443144711462
ENSG00000188493	C19orf54	Vastus Lateralis CSA	-0.499266862170088	0.0036255263764821	0.030161395101148
ENSG00000164008	C1orf50	Vastus Lateralis CSA	-0.4747067448680352	0.0060467853776443	0.0437117730013962
ENSG00000160226	C21orf2	Vastus Lateralis CSA	-0.4868035190615836	0.0047218794963559	0.0365631635013535				DOWN
ENSG00000126247	CAPNS1	Vastus Lateralis CSA	-0.4802052785923754	0.0054097179308235	0.0403390141035642
ENSG00000077549	CAPZB	Vastus Lateralis CSA	-0.5018328445747801	0.0034293863711224	0.0289784777436105
ENSG00000134905	CARS2	Vastus Lateralis CSA	-0.6286656891495601	0.0001165361128771	0.0023439448272998
ENSG00000121691	CAT	Vastus Lateralis CSA	-0.4952346041055718	0.0039532870158636	0.0321391992876812
ENSG00000177469	CAVIN1	Vastus Lateralis CSA	-0.5579178885630498	0.0009071034018859	0.0108803065224235				DOWN
ENSG00000172785	CBWD1	Vastus Lateralis CSA	0.5205278592375366	0.0022569785346454	0.0213250515774286
ENSG00000159884	CCDC107	Vastus Lateralis CSA	-0.5241935483870968	0.0020734234317573	0.0200447484597143				DOWN
ENSG00000041988	CCDC124	Vastus Lateralis CSA	-0.5296920821114369	0.0018224488911765	0.0182234702444007				DOWN	DOWN
ENSG00000105401	CDC37	Vastus Lateralis CSA	-0.5	0.0035685233088176	0.0298239839267903
ENSG00000185324	CDK10	Vastus Lateralis CSA	-0.469574780058651	0.006698145701313	0.0470678864426633
ENSG00000167797	CDK2AP2	Vastus Lateralis CSA	-0.5417888563049853	0.0013615172385894	0.0146955405651591
ENSG00000136861	CDK5RAP2	Vastus Lateralis CSA	-0.5183284457478006	0.0023737554330335	0.0221310377793215
ENSG00000129757	CDKN1C	Vastus Lateralis CSA	-0.5770161290322581	0.000678273772188	0.0087665515042653	DOWN	DOWN
ENSG00000172216	CEBPB	Vastus Lateralis CSA	-0.5817448680351907	0.0004788370863685	0.0067594995903949				DOWN	DOWN
ENSG00000125817	CENPB	Vastus Lateralis CSA	-0.5678152492668622	0.0006997518495775	0.0089693745859717
ENSG00000102901	CENPT	Vastus Lateralis CSA	-0.5021994134897361	0.0034021281945639	0.028802392441992			UP	DOWN
ENSG00000089101	CFAP61	Vastus Lateralis CSA	-0.5491202346041055	0.0011348829396898	0.0128454535335999				DOWN
ENSG00000106554	CHCHD3	Vastus Lateralis CSA	0.5505865102639296	0.0010937548552229	0.0124998827081774				UP	UP
ENSG00000176108	CHMP6	Vastus Lateralis CSA	-0.5051319648093842	0.0031907151145778	0.0274900348607123				DOWN
ENSG00000100865	CINP	Vastus Lateralis CSA	-0.5142961876832844	0.0026015152696931	0.0236650784748843
ENSG00000148337	CIZ1	Vastus Lateralis CSA	-0.5073313782991202	0.0030396982599195	0.0265315724442134
ENSG00000128973	CLN6	Vastus Lateralis CSA	-0.5362903225806451	0.0015565579652786	0.0162298042052456					DOWN
ENSG00000171603	CLSTN1	Vastus Lateralis CSA	-0.6088709677419355	0.0002173478904216	0.0037426718085813
ENSG00000070371	CLTCL1	Vastus Lateralis CSA	-0.6195014662756598	0.0001563338804981	0.0029231607531402
ENSG00000213380	COG8	Vastus Lateralis CSA	-0.4956011730205278	0.0039224721386537	0.0319521023388362
ENSG00000093010	COMT	Vastus Lateralis CSA	-0.5685483870967742	0.0006862050972141	0.008842039250883				DOWN
ENSG00000165644	COMTD1	Vastus Lateralis CSA	-0.530425219941349	0.0017910730290829	0.0179972470752975				DOWN
ENSG00000214078	CPNE1	Vastus Lateralis CSA	-0.4970674486803519	0.0038012721114667	0.0312194569238356
ENSG00000140848	CPNE2	Vastus Lateralis CSA	-0.4893695014662756	0.0044754380816966	0.0351575712169481
ENSG00000071894	CPSF1	Vastus Lateralis CSA	-0.4853372434017595	0.0048678651816486	0.0373886567906123					DOWN
ENSG00000163703	CRELD1	Vastus Lateralis CSA	-0.4776392961876833	0.0056994756455232	0.0418982756931509
ENSG00000167193	CRK	Vastus Lateralis CSA	-0.5190615835777126	0.0023342602579035	0.0218665059273986
ENSG00000144579	CTDSP1	Vastus Lateralis CSA	-0.5630498533724341	0.000793692310246	0.0098519804038485		DOWN		DOWN
ENSG00000150281	CTF1	Vastus Lateralis CSA	-0.592375366568915	0.0003543096792331	0.0053975805517287
ENSG00000119326	CTNNAL1	Vastus Lateralis CSA	-0.6840175953079178	1.586767126278232e-05	0.0005203661438251
ENSG00000178585	CTNNBIP1	Vastus Lateralis CSA	0.5777126099706745	0.000535350613529	0.0073502170086829	UP	UP
ENSG00000103811	CTSH	Vastus Lateralis CSA	-0.5021994134897361	0.0034021281945639	0.028802392441992
ENSG00000100243	CYB5R3	Vastus Lateralis CSA	-0.5117302052785924	0.0027561162177325	0.0246962194466897				DOWN
ENSG00000187954	CYHR1	Vastus Lateralis CSA	-0.6392961876832844	8.190067832692914e-05	0.0017962259847526
ENSG00000108669	CYTH1	Vastus Lateralis CSA	-0.4948680351906158	0.0039843101259032	0.0323082367691129
ENSG00000146122	DAAM2	Vastus Lateralis CSA	0.4864369501466276	0.0047580189446995	0.0367763467606012		UP
ENSG00000071626	DAZAP1	Vastus Lateralis CSA	-0.500733137829912	0.0035122950263749	0.0294870880297242				DOWN	DOWN
ENSG00000136279	DBNL	Vastus Lateralis CSA	-0.4974340175953079	0.0037714813037317	0.0310558220213386
ENSG00000110063	DCPS	Vastus Lateralis CSA	-0.5021994134897361	0.0034021281945639	0.028802392441992
ENSG00000150401	DCUN1D2	Vastus Lateralis CSA	-0.4985337243401759	0.0036833129751707	0.0305261950098563
ENSG00000168209	DDIT4	Vastus Lateralis CSA	-0.5857771260997068	0.0004276642105561	0.0062132233528837
ENSG00000198171	DDRGK1	Vastus Lateralis CSA	-0.469941348973607	0.0066497153788311	0.0468093205209217				DOWN	DOWN
ENSG00000123136	DDX39A	Vastus Lateralis CSA	-0.5557184750733137	0.0009599120064889	0.01134249479663		DOWN		DOWN
ENSG00000198563	DDX39B	Vastus Lateralis CSA	-0.4846041055718475	0.0049422986154547	0.0377900358064308
ENSG00000067048	DDX3Y	Vastus Lateralis CSA	0.5895161290322581	0.0004834007568046	0.006809347610518	UP	UP
ENSG00000105671	DDX49	Vastus Lateralis CSA	-0.4908357771260997	0.0043396400469717	0.0343967212414272					DOWN
ENSG00000242612	DECR2	Vastus Lateralis CSA	-0.4794721407624633	0.0054911891181149	0.0407789711398339					DOWN
ENSG00000185000	DGAT1	Vastus Lateralis CSA	-0.5582844574780058	0.0008985547431306	0.0108032079719972				DOWN
ENSG00000149091	DGKZ	Vastus Lateralis CSA	-0.4761730205278592	0.0058709354661421	0.0428084999586077
ENSG00000102967	DHODH	Vastus Lateralis CSA	-0.4769061583577713	0.0057846623808795	0.0423364914381895
ENSG00000185800	DMWD	Vastus Lateralis CSA	-0.6748533724340176	2.271879153537934e-05	0.0006825669521968				DOWN
ENSG00000104129	DNAJC17	Vastus Lateralis CSA	-0.4956011730205278	0.0039224721386537	0.0319521023388362
ENSG00000126698	DNAJC8	Vastus Lateralis CSA	-0.5388563049853372	0.0014626974567376	0.0154952730578166
ENSG00000107404	DVL1	Vastus Lateralis CSA	-0.4677419354838709	0.0069448328602831	0.048289350410653				DOWN
ENSG00000197102	DYNC1H1	Vastus Lateralis CSA	-0.5480205278592375	0.0011666123529378	0.0131056067741547
ENSG00000135636	DYSF	Vastus Lateralis CSA	-0.4666422287390029	0.0070965277878193	0.0490404047115743				DOWN
ENSG00000107223	EDF1	Vastus Lateralis CSA	-0.4787390029325513	0.0055737082483818	0.0412273588225851				DOWN
ENSG00000114942	EEF1B2	Vastus Lateralis CSA	-0.5146627565982405	0.0025800551334869	0.0235345140886895				DOWN
ENSG00000269858	EGLN2	Vastus Lateralis CSA	-0.530791788856305	0.0017755623973613	0.0178761408525177		DOWN		DOWN
ENSG00000173674	EIF1AX	Vastus Lateralis CSA	-0.5146627565982405	0.0025800551334869	0.0235345140886895	DOWN
ENSG00000130741	EIF2S3	Vastus Lateralis CSA	-0.5260263929618768	0.0019866178299719	0.0194183873593478	DOWN	DOWN
ENSG00000114867	EIF4G1	Vastus Lateralis CSA	-0.533357771260997	0.0016702283261063	0.0170965217962836
ENSG00000106682	EIF4H	Vastus Lateralis CSA	-0.5821114369501467	0.0004739711476033	0.0067081245028637
ENSG00000130165	ELOF1	Vastus Lateralis CSA	-0.531524926686217	0.0017448920006795	0.0176525501212335				DOWN
ENSG00000102119	EMD	Vastus Lateralis CSA	-0.4838709677419355	0.0050177060795412	0.0381977960912581
ENSG00000127527	EPS15L1	Vastus Lateralis CSA	-0.4934017595307918	0.0041105079722846	0.0330614866588436
ENSG00000141736	ERBB2	Vastus Lateralis CSA	-0.4923020527859237	0.0042073996355082	0.0336246988348223				DOWN	DOWN
ENSG00000089248	ERP29	Vastus Lateralis CSA	-0.5590175953079178	0.0008816695398962	0.0106554010551684				DOWN
ENSG00000185504	FAAP100	Vastus Lateralis CSA	-0.4721407624633431	0.0063653583625923	0.0453653242939902
ENSG00000071889	FAM3A	Vastus Lateralis CSA	-0.501099706744868	0.0034844687162935	0.0293098079609248					DOWN
ENSG00000145945	FAM50B	Vastus Lateralis CSA	-0.6429618768328446	7.229847695616111e-05	0.0016360773842908				DOWN	DOWN
ENSG00000135108	FBXO21	Vastus Lateralis CSA	-0.5630498533724341	0.000793692310246	0.0098519804038485
ENSG00000159069	FBXW5	Vastus Lateralis CSA	-0.5223607038123167	0.0021635094242021	0.0206777166101105				DOWN
ENSG00000104870	FCGRT	Vastus Lateralis CSA	-0.5186950146627566	0.0023539359309328	0.021995058151233
ENSG00000171055	FEZ2	Vastus Lateralis CSA	-0.5806451612903226	0.000493700972876	0.0069172650630375
ENSG00000111241	FGF6	Vastus Lateralis CSA	-0.5678152492668622	0.0006997518495775	0.0089693745859717
ENSG00000127418	FGFRL1	Vastus Lateralis CSA	-0.626099706744868	0.0001266463469403	0.0024957398411632	DOWN	DOWN			DOWN
ENSG00000196924	FLNA	Vastus Lateralis CSA	-0.4879032258064516	0.0046148714162039	0.0359613912331773				DOWN
ENSG00000133393	FOPNL	Vastus Lateralis CSA	-0.501099706744868	0.0034844687162935	0.0293098079609248
ENSG00000162998	FRZB	Vastus Lateralis CSA	0.5157624633431085	0.0025165930100611	0.0231093955309545
ENSG00000167996	FTH1	Vastus Lateralis CSA	-0.5183284457478006	0.0023737554330335	0.0221310377793215
ENSG00000007080	FUZ	Vastus Lateralis CSA	-0.4743401759530792	0.0060914443474711	0.0439558319078145
ENSG00000129245	FXR2	Vastus Lateralis CSA	-0.5139296187683284	0.0026231299798285	0.0238159314607599
ENSG00000179271	GADD45GIP1	Vastus Lateralis CSA	-0.5161290322580645	0.0024957420317694	0.022961115096317				DOWN
ENSG00000143641	GALNT2	Vastus Lateralis CSA	-0.4747067448680352	0.0060467853776443	0.0437117730013962
ENSG00000183087	GAS6	Vastus Lateralis CSA	-0.591642228739003	0.0003618679247344	0.0054824672654785		DOWN		DOWN
ENSG00000089154	GCN1	Vastus Lateralis CSA	-0.4978005865102639	0.0037418919231561	0.0308734129956267
ENSG00000123159	GIPC1	Vastus Lateralis CSA	-0.5	0.0035685233088176	0.0298239839267903				DOWN	DOWN
ENSG00000125166	GOT2	Vastus Lateralis CSA	0.4703079178885631	0.006601583943297	0.0465707523680949				UP	UP
ENSG00000197858	GPAA1	Vastus Lateralis CSA	-0.4886363636363636	0.0045446954342228	0.0355722608877959				DOWN
ENSG00000119927	GPAM	Vastus Lateralis CSA	-0.5417888563049853	0.0013615172385894	0.0146955405651591
ENSG00000068394	GPKOW	Vastus Lateralis CSA	-0.5535190615835777	0.0010154011378941	0.011828819912657
ENSG00000198055	GRK6	Vastus Lateralis CSA	-0.4739736070381232	0.0061363847499008	0.0442008085145241
ENSG00000147697	GSDMC	Vastus Lateralis CSA	-0.5172287390029325	0.0024340856648766	0.0225443144711462	DOWN
ENSG00000197448	GSTK1	Vastus Lateralis CSA	0.6319648093841642	0.000104599755341	0.0021598883315802					UP
ENSG00000065268	GTF2IRD1	Vastus Lateralis CSA	-0.5582844574780058	0.0008985547431306	0.0108032079719972
ENSG00000138796	HADH	Vastus Lateralis CSA	-0.4816715542521994	0.0052498762847791	0.0394718584130776
ENSG00000060491	HDAC7	Vastus Lateralis CSA	-0.4772727272727273	0.0057419339133898	0.0421225397417051		DOWN
ENSG00000167674	HDGFL2	Vastus Lateralis CSA	-0.5201612903225806	0.0022760875423376	0.0214638359132164				DOWN	DOWN
ENSG00000103657	HERC1	Vastus Lateralis CSA	-0.6550586510263929	4.73472295172981e-05	0.0011888316351946
ENSG00000169660	HEXDC	Vastus Lateralis CSA	-0.5355571847507331	0.0015843229501633	0.0164411833015183				DOWN	DOWN
ENSG00000149929	HIRIP3	Vastus Lateralis CSA	-0.4882697947214076	0.0045796679795807	0.0357508609169168
ENSG00000198830	HMGN2	Vastus Lateralis CSA	-0.5186950146627566	0.0023539359309328	0.021995058151233
ENSG00000180818	HOXC10	Vastus Lateralis CSA	-0.7547653958944281	6.014796225630198e-07	4.358417694932997e-05
ENSG00000185122	HSF1	Vastus Lateralis CSA	-0.5509530791788856	0.0010836793497728	0.0124099566004473				DOWN
ENSG00000204389	HSPA1A	Vastus Lateralis CSA	-0.5129032258064516	0.0031730710784267	0.0273637251425106		DOWN
ENSG00000086758	HUWE1	Vastus Lateralis CSA	-0.531158357771261	0.0017601689687999	0.017765253650064
ENSG00000178922	HYI	Vastus Lateralis CSA	-0.500366568914956	0.0035403128632332	0.0296420012450973				DOWN	DOWN
ENSG00000103742	IGDCC4	Vastus Lateralis CSA	-0.4967008797653959	0.0038312654691543	0.0314088975901942
ENSG00000166333	ILK	Vastus Lateralis CSA	-0.4809384164222874	0.0053292838916641	0.0399169940560352
ENSG00000148950	IMMP1L	Vastus Lateralis CSA	-0.4710410557184751	0.0065062118084098	0.0460834468138095
ENSG00000177971	IMP3	Vastus Lateralis CSA	-0.5186950146627566	0.0023539359309328	0.021995058151233				DOWN
ENSG00000203485	INF2	Vastus Lateralis CSA	-0.5403225806451613	0.0014113149240154	0.015097317452387				DOWN
ENSG00000169592	INO80E	Vastus Lateralis CSA	-0.4772727272727273	0.0057419339133898	0.0421225397417051				DOWN	DOWN
ENSG00000132376	INPP5K	Vastus Lateralis CSA	-0.4978005865102639	0.0037418919231561	0.0308734129956267
ENSG00000164880	INTS1	Vastus Lateralis CSA	-0.5674486803519062	0.0007066131536631	0.0090375484599065				DOWN
ENSG00000124313	IQSEC2	Vastus Lateralis CSA	0.5549853372434017	0.0009781049700019	0.0115055688985145	UP
ENSG00000168264	IRF2BP2	Vastus Lateralis CSA	-0.468841642228739	0.0067959089623596	0.0475457038778407
ENSG00000135424	ITGA7	Vastus Lateralis CSA	-0.4816715542521994	0.0052498762847791	0.0394718584130776				DOWN
ENSG00000100221	JOSD1	Vastus Lateralis CSA	-0.4677419354838709	0.0069448328602831	0.048289350410653
ENSG00000149596	JPH2	Vastus Lateralis CSA	-0.5681818181818182	0.0006929493074642	0.0089011153417269				DOWN	DOWN
ENSG00000167476	JSRP1	Vastus Lateralis CSA	-0.4798387096774194	0.0054503232081287	0.0405693083824749				DOWN	DOWN
ENSG00000177606	JUN	Vastus Lateralis CSA	-0.5560850439882697	0.00095092746206	0.0112703426368514					DOWN
ENSG00000130522	JUND	Vastus Lateralis CSA	-0.532624633431085	0.0016997524863923	0.0173135024069291				DOWN	DOWN
ENSG00000104848	KCNA7	Vastus Lateralis CSA	-0.5399560117302052	0.0014240103426609	0.0151906624183188
ENSG00000120049	KCNIP2	Vastus Lateralis CSA	-0.4776392961876833	0.0056994756455232	0.0418982756931509
ENSG00000147050	KDM6A	Vastus Lateralis CSA	-0.5139296187683284	0.0026231299798285	0.0238159314607599	DOWN	DOWN
ENSG00000088247	KHSRP	Vastus Lateralis CSA	-0.5161290322580645	0.0024957420317694	0.022961115096317
ENSG00000081791	KIAA0141	Vastus Lateralis CSA	0.4912023460410557	0.0043062494245234	0.0341972669883839
ENSG00000166398	KIAA0355	Vastus Lateralis CSA	-0.4875366568914956	0.0046503069839668	0.0361720854502573
ENSG00000124702	KLHDC3	Vastus Lateralis CSA	-0.5399560117302052	0.0014240103426609	0.0151906624183188
ENSG00000183762	KREMEN1	Vastus Lateralis CSA	-0.5395894428152492	0.0014368054649259	0.0152970029779598				DOWN
ENSG00000185896	LAMP1	Vastus Lateralis CSA	-0.5384897360703812	0.0014757956529875	0.0156032912321293
ENSG00000149357	LAMTOR1	Vastus Lateralis CSA	-0.5971407624633431	0.0003085012521985	0.0048647584523205
ENSG00000031823	LASP1	Vastus Lateralis CSA	-0.4890029325513196	0.0045099525450355	0.0353656440337325		DOWN
ENSG00000167615	LENG8	Vastus Lateralis CSA	-0.4897360703812317	0.0044411508186482	0.0349788779284561				DOWN	DOWN
ENSG00000196365	LONP1	Vastus Lateralis CSA	-0.4710410557184751	0.0065062118084098	0.0460834468138095				DOWN
ENSG00000077454	LRCH4	Vastus Lateralis CSA	-0.4864369501466276	0.0047580189446995	0.0367763467606012			UP	DOWN	DOWN
ENSG00000130881	LRP3	Vastus Lateralis CSA	-0.4937683284457478	0.0040786403803607	0.0328642630905179				DOWN	DOWN
ENSG00000149657	LSM14B	Vastus Lateralis CSA	-0.4985337243401759	0.0036833129751707	0.0305261950098563
ENSG00000130520	LSM4	Vastus Lateralis CSA	-0.4831378299120235	0.0050940978980667	0.0386392894270561				DOWN
ENSG00000130332	LSM7	Vastus Lateralis CSA	-0.499633431085044	0.0035969274495796	0.0300028204790204				DOWN
ENSG00000099949	LZTR1	Vastus Lateralis CSA	-0.4860703812316715	0.0047943955316331	0.0369578478772603
ENSG00000127603	MACF1	Vastus Lateralis CSA	-0.4706744868035191	0.0065537499122723	0.0463383770286427
ENSG00000179632	MAF1	Vastus Lateralis CSA	-0.5146627565982405	0.0025800551334869	0.0235345140886895				DOWN
ENSG00000198517	MAFK	Vastus Lateralis CSA	-0.4736070381231672	0.0061816080116481	0.0444098197597347					DOWN
ENSG00000101460	MAP1LC3A	Vastus Lateralis CSA	-0.4728739002932551	0.0062729088451551	0.0449063491341623
ENSG00000126934	MAP2K2	Vastus Lateralis CSA	-0.5340909090909091	0.0016411524906072	0.0168669030229616				DOWN	DOWN
ENSG00000156265	MAP3K7CL	Vastus Lateralis CSA	-0.500366568914956	0.0035403128632332	0.0296420012450973
ENSG00000102882	MAPK3	Vastus Lateralis CSA	-0.5183284457478006	0.0023737554330335	0.0221310377793215
ENSG00000071655	MBD3	Vastus Lateralis CSA	-0.4937683284457478	0.0040786403803607	0.0328642630905179				DOWN	DOWN
ENSG00000225663	MCRIP1	Vastus Lateralis CSA	-0.4919354838709677	0.0042401304135735	0.033821193847679
ENSG00000172366	MCRIP2	Vastus Lateralis CSA	-0.4926686217008797	0.0041748864238469	0.0334264885694581
ENSG00000156026	MCU	Vastus Lateralis CSA	-0.5282258064516129	0.0018866401401494	0.0187003803036693
ENSG00000009950	MED24	Vastus Lateralis CSA	-0.4941348973607038	0.004046985650778	0.0326918963461553
ENSG00000103260	METRN	Vastus Lateralis CSA	-0.5384897360703812	0.0014757956529875	0.0156032912321293				DOWN	DOWN
ENSG00000008394	MGST1	Vastus Lateralis CSA	-0.594208211143695	0.000336022868721	0.0051877781762051
ENSG00000130382	MLLT1	Vastus Lateralis CSA	-0.5447214076246334	0.0012665117590007	0.0139322514842211				DOWN
ENSG00000010361	MLXIPL	Vastus Lateralis CSA	-0.625733137829912	0.0001281528696527	0.0025165539040887
ENSG00000169184	MN1	Vastus Lateralis CSA	-0.531891495601173	0.0017297307539267	0.0175332611139893
ENSG00000008838	MPND	Vastus Lateralis CSA	-0.4809384164222874	0.0053292838916641	0.0399169940560352
ENSG00000128309	MPST	Vastus Lateralis CSA	-0.6444281524926686	6.87492470461266e-05	0.0015754463229602
ENSG00000180992	MRPL14	Vastus Lateralis CSA	-0.499266862170088	0.0036255263764821	0.030161395101148
ENSG00000175581	MRPL48	Vastus Lateralis CSA	-0.5047653958944281	0.0032165047602616	0.0276353919034525				DOWN
ENSG00000204822	MRPL53	Vastus Lateralis CSA	-0.4776392961876833	0.0056994756455232	0.0418982756931509				DOWN
ENSG00000173141	MRPL57	Vastus Lateralis CSA	-0.4897360703812317	0.0044411508186482	0.0349788779284561
ENSG00000074071	MRPS34	Vastus Lateralis CSA	-0.4831378299120235	0.0050940978980667	0.0386392894270561				DOWN	DOWN
ENSG00000198804	MT-CO1	Vastus Lateralis CSA	0.5472873900293255	0.0011881946171564	0.0132945129714521			DOWN	UP	UP
ENSG00000198712	MT-CO2	Vastus Lateralis CSA	0.5223607038123167	0.0021635094242021	0.0206777166101105			DOWN	UP	UP
ENSG00000198938	MT-CO3	Vastus Lateralis CSA	0.4813049853372434	0.0052894524508487	0.0396901218582696			DOWN		UP
ENSG00000196814	MVB12B	Vastus Lateralis CSA	-0.5425219941348973	0.0013371997503727	0.0145056987623757		DOWN		DOWN
ENSG00000167508	MVD	Vastus Lateralis CSA	-0.4864369501466276	0.0047580189446995	0.0367763467606012				DOWN	DOWN
ENSG00000123933	MXD4	Vastus Lateralis CSA	-0.501099706744868	0.0034844687162935	0.0293098079609248				DOWN	DOWN
ENSG00000105357	MYH14	Vastus Lateralis CSA	-0.5194281524926686	0.002314727544856	0.021724922091541
ENSG00000278259	MYO19	Vastus Lateralis CSA	0.553152	0.0010249179189488	0.0119153957644728				UP	UP
ENSG00000197879	MYO1C	Vastus Lateralis CSA	-0.6041055718475073	0.0002509937551285	0.0041676209751027		DOWN
ENSG00000101605	MYOM1	Vastus Lateralis CSA	-0.6217008797653959	0.0001458128104086	0.0027723193106165
ENSG00000172399	MYOZ2	Vastus Lateralis CSA	-0.5857771260997068	0.0004276642105561	0.0062132233528837
ENSG00000173272	MZT2A	Vastus Lateralis CSA	-0.5678152492668622	0.0006997518495775	0.0089693745859717				DOWN
ENSG00000152082	MZT2B	Vastus Lateralis CSA	-0.4904692082111437	0.0043732530149676	0.034572776956441				DOWN
ENSG00000102030	NAA10	Vastus Lateralis CSA	-0.5571847507331378	0.0009244153473713	0.0110339035652138				DOWN
ENSG00000124357	NAGK	Vastus Lateralis CSA	-0.4835043988269795	0.005055778296199	0.038416956487237
ENSG00000105835	NAMPT	Vastus Lateralis CSA	0.4659090909090909	0.0071992174945259	0.0495758320172677		UP		UP
ENSG00000141562	NARF	Vastus Lateralis CSA	-0.5656158357771262	0.0007418163366588	0.0093713067053256
ENSG00000065000	NCAPH2	Vastus Lateralis CSA	-0.5179618768328446	0.0023937196373054	0.0222749845761469
ENSG00000103034	NDRG4	Vastus Lateralis CSA	0.5608504398826979	0.0008406707328111	0.010285553904391	UP	UP
ENSG00000158864	NDUFS2	Vastus Lateralis CSA	0.4780058651026393	0.0056572861956618	0.0416611221378382					UP
ENSG00000188986	NELFB	Vastus Lateralis CSA	-0.4776392961876833	0.0056994756455232	0.0418982756931509				DOWN
ENSG00000131196	NFATC1	Vastus Lateralis CSA	-0.6301319648093842	0.0001110885095986	0.0022607926779309
ENSG00000160703	NLRX1	Vastus Lateralis CSA	-0.4754398826979472	0.0059583060541054	0.0432609581161012
ENSG00000166741	NNMT	Vastus Lateralis CSA	-0.499633431085044	0.0035969274495796	0.0300028204790204
ENSG00000142546	NOSIP	Vastus Lateralis CSA	-0.6367302052785924	8.928605396346554e-05	0.0019172575593711
ENSG00000107281	NPDC1	Vastus Lateralis CSA	-0.4662756598240469	0.0071477156449781	0.0493075426575292				DOWN
ENSG00000183426	NPIPA1	Vastus Lateralis CSA	-0.4798387096774194	0.0054503232081287	0.0405693083824749
ENSG00000131408	NR1H2	Vastus Lateralis CSA	-0.4864369501466276	0.0047580189446995	0.0367763467606012				DOWN	DOWN
ENSG00000160113	NR2F6	Vastus Lateralis CSA	-0.6268328445747801	0.000123680673839	0.0024507406528023				DOWN	DOWN
ENSG00000180530	NRIP1	Vastus Lateralis CSA	0.5278592375366569	0.0019029922986547	0.0188078223916974		UP		UP
ENSG00000225950	NTF4	Vastus Lateralis CSA	-0.5773460410557185	0.0005407690655248	0.0074006588623879
ENSG00000168101	NUDT16L1	Vastus Lateralis CSA	-0.6048387096774194	0.0002455336187202	0.0040997015670191
ENSG00000137497	NUMA1	Vastus Lateralis CSA	-0.5535190615835777	0.0010154011378941	0.011828819912657
ENSG00000102898	NUTF2	Vastus Lateralis CSA	-0.5073313782991202	0.0030396982599195	0.0265315724442134				DOWN
ENSG00000167693	NXN	Vastus Lateralis CSA	-0.5733137829912024	0.0006036474416567	0.0080362059498633
ENSG00000099330	OCEL1	Vastus Lateralis CSA	-0.5802785923753666	0.0004987454423942	0.0069680302363325
ENSG00000181396	OGFOD3	Vastus Lateralis CSA	-0.4886363636363636	0.0045446954342228	0.0355722608877959				DOWN
ENSG00000061273	OGFR	Vastus Lateralis CSA	-0.5703812316715543	0.0006533441473391	0.0085252141776295				DOWN
ENSG00000068308	OTUD5	Vastus Lateralis CSA	-0.4684750733137829	0.0068452448913011	0.0478069146671835			UP	DOWN	DOWN
ENSG00000175591	P2RY2	Vastus Lateralis CSA	-0.5498533724340176	0.0011141525509187	0.0126680405703845				DOWN
ENSG00000185624	P4HB	Vastus Lateralis CSA	-0.4787390029325513	0.0055737082483818	0.0412273588225851				DOWN
ENSG00000179364	PACS2	Vastus Lateralis CSA	-0.4728739002932551	0.0062729088451551	0.0449063491341623
ENSG00000143799	PARP1	Vastus Lateralis CSA	-0.5032991202346041	0.0033214728939659	0.0283012710185075
ENSG00000188677	PARVB	Vastus Lateralis CSA	-0.4747067448680352	0.0060467853776443	0.0437117730013962
ENSG00000148362	PAXX	Vastus Lateralis CSA	-0.531158357771261	0.0017601689687999	0.017765253650064				DOWN
ENSG00000163346	PBXIP1	Vastus Lateralis CSA	-0.6070381231671554	0.0002297812645948	0.0039027283477175				DOWN	DOWN
ENSG00000169564	PCBP1	Vastus Lateralis CSA	-0.5502199413489736	0.0011039124007059	0.0125896103507684
ENSG00000100982	PCIF1	Vastus Lateralis CSA	-0.5069648093841642	0.0030644298348538	0.026674384916416
ENSG00000184588	PDE4B	Vastus Lateralis CSA	-0.4725073313782991	0.0063189892955622	0.0451184406677651
ENSG00000105650	PDE4C	Vastus Lateralis CSA	-0.592008797653959	0.0003580711252084	0.0054399217236856		DOWN
ENSG00000141456	PELP1	Vastus Lateralis CSA	-0.5494868035190615	0.0011244758736298	0.0127597121772427
ENSG00000204220	PFDN6	Vastus Lateralis CSA	-0.5186950146627566	0.0023539359309328	0.021995058151233
ENSG00000154330	PGM5	Vastus Lateralis CSA	-0.5403225806451613	0.0014113149240154	0.015097317452387				DOWN
ENSG00000197724	PHF2	Vastus Lateralis CSA	-0.4684750733137829	0.0068452448913011	0.0478069146671835
ENSG00000005379	PIGQ	Vastus Lateralis CSA	-0.4857038123167155	0.004831010521045	0.0371728845301652					DOWN
ENSG00000104872	PIH1D1	Vastus Lateralis CSA	-0.6092375366568915	0.0002149343200875	0.0037095454787728				DOWN
ENSG00000102309	PIN4	Vastus Lateralis CSA	-0.4967008797653959	0.0038312654691543	0.0314088975901942
ENSG00000174238	PITPNA	Vastus Lateralis CSA	-0.4816715542521994	0.0052498762847791	0.0394718584130776
ENSG00000165495	PKNOX2	Vastus Lateralis CSA	-0.6191348973607038	0.0001581517392144	0.0029472087930842			DOWN
ENSG00000166289	PLEKHF1	Vastus Lateralis CSA	-0.625366568914956	0.0001296753784281	0.0025403679840121				DOWN
ENSG00000104886	PLEKHJ1	Vastus Lateralis CSA	-0.4937683284457478	0.0040786403803607	0.0328642630905179
ENSG00000166819	PLIN1	Vastus Lateralis CSA	-0.6356304985337243	9.26296885507863e-05	0.0019704880157478		DOWN
ENSG00000167676	PLIN4	Vastus Lateralis CSA	-0.625733137829912	0.0001281528696527	0.0025165539040887				DOWN
ENSG00000102007	PLP2	Vastus Lateralis CSA	-0.5381231671554252	0.0014889962062857	0.0156983317164474				DOWN	DOWN
ENSG00000163344	PMVK	Vastus Lateralis CSA	-0.4864369501466276	0.0047580189446995	0.0367763467606012
ENSG00000141744	PNMT	Vastus Lateralis CSA	-0.5355571847507331	0.0015843229501633	0.0164411833015183				DOWN	DOWN
ENSG00000177700	POLR2L	Vastus Lateralis CSA	-0.5043988269794721	0.0032424743258098	0.027806785114013				DOWN
ENSG00000121577	POPDC2	Vastus Lateralis CSA	-0.5201612903225806	0.0022760875423376	0.0214638359132164
ENSG00000163644	PPM1K	Vastus Lateralis CSA	-0.4952346041055718	0.0039532870158636	0.0321391992876812
ENSG00000198729	PPP1R14C	Vastus Lateralis CSA	-0.6865835777126099	1.4317781883288771e-05	0.0004814935928042				DOWN	DOWN
ENSG00000160972	PPP1R16A	Vastus Lateralis CSA	-0.5663489736070382	0.0007275539771734	0.0092313732457427				DOWN
ENSG00000104866	PPP1R37	Vastus Lateralis CSA	-0.5241935483870968	0.0020734234317573	0.0200447484597143				DOWN
ENSG00000119938	PPP1R3C	Vastus Lateralis CSA	0.4703079178885631	0.006601583943297	0.0465707523680949
ENSG00000253729	PRKDC	Vastus Lateralis CSA	-0.5531524926686217	0.0010249179189488	0.0119153957644728
ENSG00000174231	PRPF8	Vastus Lateralis CSA	-0.5285923753665689	0.0018704104868332	0.0185763592318546
ENSG00000150687	PRSS23	Vastus Lateralis CSA	0.4868035190615836	0.0047218794963559	0.0365631635013535		UP		UP
ENSG00000159335	PTMS	Vastus Lateralis CSA	-0.4930351906158358	0.0041425895955555	0.0332534106246973				DOWN
ENSG00000104960	PTOV1	Vastus Lateralis CSA	-0.4846041055718475	0.0049422986154547	0.0377900358064308				DOWN	DOWN
ENSG00000184489	PTP4A3	Vastus Lateralis CSA	-0.4725073313782991	0.0063189892955622	0.0451184406677651
ENSG00000110536	PTPMT1	Vastus Lateralis CSA	-0.5447214076246334	0.0012665117590007	0.0139322514842211
ENSG00000105426	PTPRS	Vastus Lateralis CSA	-0.4681085043988269	0.0068948856879534	0.0480589327507756
ENSG00000130021	PUDP	Vastus Lateralis CSA	-0.5483870967741935	0.0011559506007374	0.0130247042188399	DOWN	DOWN
ENSG00000171813	PWWP2B	Vastus Lateralis CSA	-0.4989002932551319	0.0036543211850082	0.0303458121160097				DOWN
ENSG00000176894	PXMP2	Vastus Lateralis CSA	-0.5513196480938416	0.0010736853227192	0.0123325829326283
ENSG00000143811	PYCR2	Vastus Lateralis CSA	-0.4912023460410557	0.0043062494245234	0.0341972669883839
ENSG00000185236	RAB11B	Vastus Lateralis CSA	-0.5480205278592375	0.0011666123529378	0.0131056067741547				DOWN
ENSG00000197562	RAB40C	Vastus Lateralis CSA	-0.4908357771260997	0.0043396400469717	0.0343967212414272
ENSG00000196642	RABL6	Vastus Lateralis CSA	-0.5355571847507331	0.0015843229501633	0.0164411833015183				DOWN	DOWN
ENSG00000132329	RAMP1	Vastus Lateralis CSA	-0.5263929618768328	0.0019696414863289	0.0192983332392663				DOWN
ENSG00000006015	RANBP3	Vastus Lateralis CSA	-0.4904692082111437	0.0043732530149676	0.034572776956441				DOWN
ENSG00000165917	RAPSN	Vastus Lateralis CSA	-0.5586510263929618	0.0008900769557699	0.0107235206891643
ENSG00000132819	RBM38	Vastus Lateralis CSA	-0.5120967741935484	0.0027335545558976	0.0245403993384461
ENSG00000138207	RBP4	Vastus Lateralis CSA	-0.5791788856304986	0.0005141532668069	0.007127482108901
ENSG00000172348	RCAN2	Vastus Lateralis CSA	0.5029325513196481	0.0033481725133367	0.0284761835044375				UP
ENSG00000142599	RERE	Vastus Lateralis CSA	-0.4747067448680352	0.0060467853776443	0.0437117730013962
ENSG00000021355	REX1BD	Vastus Lateralis CSA	-0.5443548387096774	0.0012780608586096	0.0140311668617379				DOWN	DOWN
ENSG00000182175	RGMA	Vastus Lateralis CSA	-0.4805718475073314	0.0053693719393172	0.0401206817628103					DOWN
ENSG00000159788	RGS12	Vastus Lateralis CSA	-0.5293255131964809	0.0018383156253135	0.0183458139757485
ENSG00000141576	RNF157	Vastus Lateralis CSA	-0.5465542521994134	0.0012101258197423	0.0134726057177144
ENSG00000176393	RNPEP	Vastus Lateralis CSA	-0.5256598240469208	0.0020037213688381	0.0195379434533571				DOWN
ENSG00000142327	RNPEPL1	Vastus Lateralis CSA	-0.4721407624633431	0.0063653583625923	0.0453653242939902
ENSG00000167325	RRM1	Vastus Lateralis CSA	-0.5043988269794721	0.0032424743258098	0.027806785114013
ENSG00000179041	RRS1	Vastus Lateralis CSA	-0.4787390029325513	0.0055737082483818	0.0412273588225851
ENSG00000133318	RTN3	Vastus Lateralis CSA	-0.5406891495601173	0.0013987185541133	0.0149937212794353		DOWN
ENSG00000198853	RUSC2	Vastus Lateralis CSA	-0.4915689149560117	0.0042730799457695	0.0339954639305266
ENSG00000141858	SAMD1	Vastus Lateralis CSA	-0.5524193548387096	0.0010441865412436	0.0120784748674243
ENSG00000100241	SBF1	Vastus Lateralis CSA	-0.5384897360703812	0.0014757956529875	0.0156032912321293
ENSG00000073060	SCARB1	Vastus Lateralis CSA	-0.5227272727272727	0.0021452248984807	0.0205420255100921
ENSG00000099194	SCD	Vastus Lateralis CSA	-0.4904692082111437	0.0043732530149676	0.034572776956441		DOWN
ENSG00000105711	SCN1B	Vastus Lateralis CSA	-0.4816715542521994	0.0052498762847791	0.0394718584130776				DOWN	DOWN
ENSG00000180900	SCRIB	Vastus Lateralis CSA	-0.5718475073313783	0.0006280624200208	0.0082732312638761				DOWN	DOWN
ENSG00000143416	SELENBP1	Vastus Lateralis CSA	-0.4901026392961877	0.0044070895350893	0.0347766018426837
ENSG00000211450	SELENOH	Vastus Lateralis CSA	-0.5813782991202346	0.0004837471411343	0.0068141842683151				DOWN	DOWN
ENSG00000198832	SELENOM	Vastus Lateralis CSA	-0.4710410557184751	0.0065062118084098	0.0460834468138095				DOWN
ENSG00000007541	SERPINB1	Vastus Lateralis CSA	-0.5703812316715543	0.0006533441473391	0.0085252141776295
ENSG00000107290	SETX	Vastus Lateralis CSA	-0.4945014662756598	0.0040155426191905	0.0325025134037818
ENSG00000104969	SGTA	Vastus Lateralis CSA	-0.4743401759530792	0.0060914443474711	0.0439558319078145
ENSG00000160999	SH2B2	Vastus Lateralis CSA	-0.5516862170087976	0.0010637722154746	0.0122433608175376				DOWN
ENSG00000214097	SMCO1	Vastus Lateralis CSA	-0.5538856304985337	0.001005961988543	0.0117437253017852
ENSG00000136699	SMPD4	Vastus Lateralis CSA	-0.4666422287390029	0.0070965277878193	0.0490404047115743
ENSG00000104852	SNRNP70	Vastus Lateralis CSA	-0.5091642228739003	0.0029186126522868	0.0257439827293751				DOWN	DOWN
ENSG00000128739	SNRPN	Vastus Lateralis CSA	0.4761730205278592	0.0058709354661421	0.0428084999586077	UP	UP
ENSG00000124104	SNX21	Vastus Lateralis CSA	-0.469941348973607	0.0066497153788311	0.0468093205209217
ENSG00000072195	SPEG	Vastus Lateralis CSA	-0.5054985337243402	0.0031651043601178	0.0273200443563179				DOWN
ENSG00000159674	SPON2	Vastus Lateralis CSA	-0.4717741935483871	0.0064120174982108	0.0456179200096039				DOWN	DOWN
ENSG00000171621	SPSB1	Vastus Lateralis CSA	-0.4666422287390029	0.0070965277878193	0.0490404047115743
ENSG00000134548	SPX	Vastus Lateralis CSA	-0.6458944281524927	6.53570332229799e-05	0.0015160744433183		DOWN
ENSG00000075142	SRI	Vastus Lateralis CSA	-0.4710410557184751	0.0065062118084098	0.0460834468138095
ENSG00000185739	SRL	Vastus Lateralis CSA	-0.4703079178885631	0.006601583943297	0.0465707523680949
ENSG00000167978	SRRM2	Vastus Lateralis CSA	-0.5054985337243402	0.0031651043601178	0.0273200443563179			UP
ENSG00000157216	SSBP3	Vastus Lateralis CSA	-0.4717741935483871	0.0064120174982108	0.0456179200096039		DOWN
ENSG00000130511	SSBP4	Vastus Lateralis CSA	-0.4813049853372434	0.0052894524508487	0.0396901218582696				DOWN
ENSG00000011132	ST3GAL6	Vastus Lateralis CSA	-0.4813049853372434	0.0052894524508487	0.0396901218582696		DOWN
ENSG00000173757	STAT5B	Vastus Lateralis CSA	-0.4838709677419355	0.0050177060795412	0.0381977960912581
ENSG00000118046	STK11	Vastus Lateralis CSA	-0.5817448680351907	0.0004788370863685	0.0067594995903949				DOWN	DOWN
ENSG00000125755	SYMPK	Vastus Lateralis CSA	-0.6224340175953079	0.0001424489371013	0.002724442036037
ENSG00000204070	SYS1	Vastus Lateralis CSA	-0.5135630498533724	0.0026449001859268	0.0239630846311793
ENSG00000100324	TAB1	Vastus Lateralis CSA	-0.4820381231671554	0.0052105540662802	0.039275352354172
ENSG00000270647	TAF15	Vastus Lateralis CSA	-0.5403225806451613	0.0014113149240154	0.015097317452387					DOWN
ENSG00000106290	TAF6	Vastus Lateralis CSA	-0.5139296187683284	0.0026231299798285	0.0238159314607599
ENSG00000183751	TBL3	Vastus Lateralis CSA	-0.4662756598240469	0.0071477156449781	0.0493075426575292
ENSG00000184058	TBX1	Vastus Lateralis CSA	-0.4717741935483871	0.0064120174982108	0.0456179200096039				DOWN
ENSG00000092607	TBX15	Vastus Lateralis CSA	-0.4673753665689149	0.0069950879213761	0.0485524527478007
ENSG00000173991	TCAP	Vastus Lateralis CSA	-0.5370234604105572	0.0015292187445968	0.0160101413723576
ENSG00000171703	TCEA2	Vastus Lateralis CSA	-0.5403225806451613	0.0014113149240154	0.015097317452387
ENSG00000141002	TCF25	Vastus Lateralis CSA	-0.4769061583577713	0.0057846623808795	0.0423364914381895				DOWN
ENSG00000071564	TCF3	Vastus Lateralis CSA	-0.4868035190615836	0.0047218794963559	0.0365631635013535
ENSG00000070814	TCOF1	Vastus Lateralis CSA	-0.5557184750733137	0.0009599120064889	0.01134249479663				DOWN
ENSG00000068323	TFE3	Vastus Lateralis CSA	-0.5234604105571847	0.002109058483405	0.0202914587969582				DOWN
ENSG00000168286	THAP11	Vastus Lateralis CSA	-0.5846774193548387	0.0004411164628614	0.0063562430306147
ENSG00000065717	THAP3	Vastus Lateralis CSA	-0.5153958944281525	0.002537594915389	0.0232358753417192				DOWN
ENSG00000184436	THAP7	Vastus Lateralis CSA	-0.5425219941348973	0.0013371997503727	0.0145056987623757				DOWN	DOWN
ENSG00000172009	THOP1	Vastus Lateralis CSA	-0.5516862170087976	0.0010637722154746	0.0122433608175376				DOWN	DOWN
ENSG00000119139	TJP2	Vastus Lateralis CSA	-0.5205278592375366	0.0022569785346454	0.0213250515774286
ENSG00000163931	TKT	Vastus Lateralis CSA	-0.4772727272727273	0.0057419339133898	0.0421225397417051
ENSG00000064225	TLE2	Vastus Lateralis CSA	-0.5703812316715543	0.0006533441473391	0.0085252141776295				DOWN
ENSG00000135926	TMBIM1	Vastus Lateralis CSA	-0.5366568914956011	0.0015428354794422	0.016121334442456				DOWN
ENSG00000144868	TMEM108	Vastus Lateralis CSA	-0.6165689149560117	0.0001714135739263	0.0031313962437631
ENSG00000011638	TMEM159	Vastus Lateralis CSA	-0.532991202346041	0.0016849340055937	0.0171964628806124
ENSG00000185475	TMEM179B	Vastus Lateralis CSA	-0.4798387096774194	0.0054503232081287	0.0405693083824749
ENSG00000168569	TMEM223	Vastus Lateralis CSA	-0.5183284457478006	0.0023737554330335	0.0221310377793215				DOWN
ENSG00000238227	TMEM250	Vastus Lateralis CSA	-0.6136363636363636	0.0001877765613541	0.0033543138685213				DOWN
ENSG00000142188	TMEM50B	Vastus Lateralis CSA	-0.5439882697947214	0.0012897020233179	0.0141164518731463
ENSG00000061938	TNK2	Vastus Lateralis CSA	-0.4776392961876833	0.0056994756455232	0.0418982756931509			UP	DOWN	DOWN
ENSG00000183864	TOB2	Vastus Lateralis CSA	-0.5230938416422287	0.0021270748601051	0.0204269074883117
ENSG00000167543	TP53I13	Vastus Lateralis CSA	-0.4703079178885631	0.006601583943297	0.0465707523680949				DOWN
ENSG00000128294	TPST2	Vastus Lateralis CSA	-0.6620234604105572	3.679078400783763e-05	0.0009826009529442
ENSG00000182606	TRAK1	Vastus Lateralis CSA	-0.4934017595307918	0.0041105079722846	0.0330614866588436
ENSG00000130726	TRIM28	Vastus Lateralis CSA	-0.4765395894428152	0.0058276624345976	0.0425764355559038					DOWN
ENSG00000141569	TRIM65	Vastus Lateralis CSA	-0.5850439882697948	0.0004365913610476	0.0063116016731565
ENSG00000104907	TRMT1	Vastus Lateralis CSA	-0.4743401759530792	0.0060914443474711	0.0439558319078145
ENSG00000100300	TSPO	Vastus Lateralis CSA	-0.5535190615835777	0.0010154011378941	0.011828819912657				DOWN
ENSG00000008382	TSPOAP1	Vastus Lateralis CSA	-0.4923020527859237	0.0042073996355082	0.0336246988348223
ENSG00000184281	TSSC4	Vastus Lateralis CSA	-0.4736070381231672	0.0061816080116481	0.0444098197597347				DOWN
ENSG00000123416	TUBA1B	Vastus Lateralis CSA	-0.4710410557184751	0.0065062118084098	0.0460834468138095
ENSG00000196230	TUBB	Vastus Lateralis CSA	-0.5707478005865103	0.0006469410375085	0.0084591323017161				DOWN
ENSG00000137267	TUBB2A	Vastus Lateralis CSA	-0.6990469208211144	8.561824014938147e-06	0.0003265422148721		DOWN		DOWN
ENSG00000130640	TUBGCP2	Vastus Lateralis CSA	-0.533357771260997	0.0016702283261063	0.0170965217962836
ENSG00000153066	TXNDC11	Vastus Lateralis CSA	-0.5491202346041055	0.0011348829396898	0.0128454535335999
ENSG00000130985	UBA1	Vastus Lateralis CSA	-0.5619501466275659	0.000816884522882	0.0100669486737235
ENSG00000134882	UBAC2	Vastus Lateralis CSA	-0.5667155425219942	0.0007205137809532	0.0091683042180259				DOWN
ENSG00000107341	UBE2R2	Vastus Lateralis CSA	-0.4842375366568915	0.004979879950276	0.0380096567514272
ENSG00000160803	UBQLN4	Vastus Lateralis CSA	-0.4923020527859237	0.0042073996355082	0.0336246988348223
ENSG00000165886	UBTD1	Vastus Lateralis CSA	-0.5619501466275659	0.000816884522882	0.0100669486737235				DOWN	DOWN	DOWN
ENSG00000111647	UHRF1BP1L	Vastus Lateralis CSA	0.5751466275659824	0.0005743087281034	0.0077432882594687
ENSG00000100373	UPK3A	Vastus Lateralis CSA	0.499266862170088	0.0036255263764821	0.030161395101148
ENSG00000169021	UQCRFS1	Vastus Lateralis CSA	0.4662756598240469	0.0071477156449781	0.0493075426575292
ENSG00000198382	UVRAG	Vastus Lateralis CSA	-0.4952346041055718	0.0039532870158636	0.0321391992876812
ENSG00000132471	WBP2	Vastus Lateralis CSA	-0.6810850439882697	1.7823318502332973e-05	0.0005679630009304
ENSG00000006704	WDR18	Vastus Lateralis CSA	-0.5949413489736071	0.000328945813855	0.0051071460298065
ENSG00000196363	WDR5	Vastus Lateralis CSA	-0.4908357771260997	0.0043396400469717	0.0343967212414272
ENSG00000132612	VPS4A	Vastus Lateralis CSA	-0.4871700879765396	0.0046859759275317	0.0363510643268544
ENSG00000174851	YIF1A	Vastus Lateralis CSA	-0.5689149560117303	0.0006795187912585	0.0087739980906152				DOWN
ENSG00000116809	ZBTB17	Vastus Lateralis CSA	-0.4908357771260997	0.0043396400469717	0.0343967212414272
ENSG00000174282	ZBTB4	Vastus Lateralis CSA	-0.5802785923753666	0.0004987454423942	0.0069680302363325		DOWN		DOWN
ENSG00000178951	ZBTB7A	Vastus Lateralis CSA	-0.4919354838709677	0.0042401304135735	0.033821193847679
ENSG00000128016	ZFP36	Vastus Lateralis CSA	-0.5388563049853372	0.0014626974567376	0.0154952730578166
ENSG00000178764	ZHX2	Vastus Lateralis CSA	-0.4703079178885631	0.006601583943297	0.0465707523680949
ENSG00000167685	ZNF444	Vastus Lateralis CSA	-0.5703812316715543	0.0006533441473391	0.0085252141776295				DOWN	DOWN
ENSG00000124444	ZNF576	Vastus Lateralis CSA	-0.4893695014662756	0.0044754380816966	0.0351575712169481
ENSG00000171161	ZNF672	Vastus Lateralis CSA	-0.5285923753665689	0.0018704104868332	0.0185763592318546
ENSG00000171163	ZNF692	Vastus Lateralis CSA	-0.4860703812316715	0.0047943955316331	0.0369578478772603
ENSG00000179922	ZNF784	Vastus Lateralis CSA	-0.5282258064516129	0.0018866401401494	0.0187003803036693
ENSG00000142409	ZNF787	Vastus Lateralis CSA	-0.5135630498533724	0.0026449001859268	0.0239630846311793				DOWN	DOWN
ENSG00000186187	ZNRF1	Vastus Lateralis CSA	-0.500733137829912	0.0035122950263749	0.0294870880297242				DOWN	DOWN
ENSG00000169249	ZRSR2	Vastus Lateralis CSA	-0.5465542521994134	0.0012101258197423	0.0134726057177144
ENSG00000214655	ZSWIM8	Vastus Lateralis CSA	-0.4846041055718475	0.0049422986154547	0.0377900358064308

## Sheet: FSF - All sig correlated genes
source	Gene name	target	correlation	pvalue	padj	FEvsME	FCvsMC	MEvsMS	FEvsFC	MEvsMC	MSvsMC
ENSG00000266967	AARSD1	Vastus Lateralis FSF	0.4754398826979472	0.0059583060541054	0.0432609581161012
ENSG00000115657	ABCB6	Vastus Lateralis FSF	0.5186950146627566	0.0023539359309328	0.021995058151233			UP	DOWN	DOWN
ENSG00000129968	ABHD17A	Vastus Lateralis FSF	0.4714076246334311	0.0064589681594491	0.0458394311675211				DOWN	DOWN
ENSG00000204673	AKT1S1	Vastus Lateralis FSF	0.4926686217008797	0.0041748864238469	0.0334264885694581
ENSG00000072958	AP1M1	Vastus Lateralis FSF	0.5439882697947214	0.0012897020233179	0.0141164518731463
ENSG00000198931	APRT	Vastus Lateralis FSF	0.5076979472140762	0.0030151394960404	0.0263666653077429				DOWN
ENSG00000165801	ARHGEF40	Vastus Lateralis FSF	0.5806451612903226	0.000493700972876	0.0069172650630375				DOWN
ENSG00000146926	ASB10	Vastus Lateralis FSF	0.4959677419354839	0.003891864348481	0.0317604862180465
ENSG00000185883	ATP6V0C	Vastus Lateralis FSF	0.5252932551319648	0.002020952897829	0.019668480289305				DOWN
ENSG00000174684	B4GAT1	Vastus Lateralis FSF	0.4787390029325513	0.0055737082483818	0.0412273588225851				DOWN
ENSG00000002330	BAD	Vastus Lateralis FSF	0.469574780058651	0.006698145701313	0.0470678864426633				DOWN	DOWN
ENSG00000175334	BANF1	Vastus Lateralis FSF	0.500366568914956	0.0035403128632332	0.0296420012450973				DOWN
ENSG00000099385	BCL7C	Vastus Lateralis FSF	0.4930351906158358	0.0041425895955555	0.0332534106246973
ENSG00000178096	BOLA1	Vastus Lateralis FSF	0.5960410557184751	0.0003185780491027	0.0049847650139475
ENSG00000166164	BRD7	Vastus Lateralis FSF	0.4717741935483871	0.0064120174982108	0.0456179200096039
ENSG00000185024	BRF1	Vastus Lateralis FSF	0.5175953079178885	0.0024138294208691	0.0224015322928437				DOWN	DOWN
ENSG00000160392	C19orf47	Vastus Lateralis FSF	0.5355571847507331	0.0015843229501633	0.0164411833015183				DOWN
ENSG00000162384	C1orf123	Vastus Lateralis FSF	0.5406891495601173	0.0013987185541133	0.0149937212794353
ENSG00000164008	C1orf50	Vastus Lateralis FSF	0.469941348973607	0.0066497153788311	0.0468093205209217
ENSG00000159079	C21orf59	Vastus Lateralis FSF	0.4871700879765396	0.0046859759275317	0.0363510643268544				DOWN	DOWN
ENSG00000179218	CALR	Vastus Lateralis FSF	0.4769061583577713	0.0057846623808795	0.0423364914381895				DOWN
ENSG00000077549	CAPZB	Vastus Lateralis FSF	0.4875366568914956	0.0046503069839668	0.0361720854502573
ENSG00000007080	CCDC124	Vastus Lateralis FSF	0.4945014662756598	0.0040155426191905	0.0325025134037818				DOWN	DOWN
ENSG00000175602	CCDC85B	Vastus Lateralis FSF	0.4875366568914956	0.0046503069839668	0.0361720854502573				DOWN	DOWN
ENSG00000156261	CCT8	Vastus Lateralis FSF	0.4805718475073314	0.0053693719393172	0.0401206817628103
ENSG00000099804	CDC34	Vastus Lateralis FSF	0.5491202346041055	0.0011348829396898	0.0128454535335999				DOWN
ENSG00000129910	CDH15	Vastus Lateralis FSF	0.4963343108504399	0.0038614625041701	0.0315941019789704			UP	DOWN	DOWN
ENSG00000136861	CDK5RAP2	Vastus Lateralis FSF	0.469574780058651	0.006698145701313	0.0470678864426633
ENSG00000130724	CHMP2A	Vastus Lateralis FSF	0.4824046920821114	0.0051714844730869	0.0390513938220959
ENSG00000176108	CHMP6	Vastus Lateralis FSF	0.5216275659824047	0.0022004852598448	0.0209302767262575				DOWN
ENSG00000147457	CHMP7	Vastus Lateralis FSF	0.5172287390029325	0.0024340856648766	0.0225443144711462
ENSG00000100865	CINP	Vastus Lateralis FSF	0.4761730205278592	0.0058709354661421	0.0428084999586077
ENSG00000164442	CITED2	Vastus Lateralis FSF	0.6114369501466276	0.0002009472804759	0.003528857328758
ENSG00000122705	CLTA	Vastus Lateralis FSF	0.4853372434017595	0.0048678651816486	0.0373886567906123				DOWN
ENSG00000070371	CLTCL1	Vastus Lateralis FSF	0.5850439882697948	0.0004365913610476	0.0063116016731565
ENSG00000125107	CNOT1	Vastus Lateralis FSF	0.5395894428152492	0.0014368054649259	0.0152970029779598
ENSG00000093010	COMT	Vastus Lateralis FSF	0.5480205278592375	0.0011666123529378	0.0131056067741547				DOWN
ENSG00000105669	COPE	Vastus Lateralis FSF	0.4717741935483871	0.0064120174982108	0.0456179200096039				DOWN
ENSG00000168090	COPS6	Vastus Lateralis FSF	0.4923020527859237	0.0042073996355082	0.0336246988348223
ENSG00000111481	COPZ1	Vastus Lateralis FSF	0.4978005865102639	0.0037418919231561	0.0308734129956267
ENSG00000071894	CPSF1	Vastus Lateralis FSF	0.4912023460410557	0.0043062494245234	0.0341972669883839					DOWN
ENSG00000130311	DDA1	Vastus Lateralis FSF	0.4732404692082111	0.0062271155644667	0.0446586117626446
ENSG00000198563	DDX39B	Vastus Lateralis FSF	0.4904692082111437	0.0043732530149676	0.034572776956441
ENSG00000185000	DGAT1	Vastus Lateralis FSF	0.4842375366568915	0.004979879950276	0.0380096567514272				DOWN
ENSG00000077380	DYNC1I2	Vastus Lateralis FSF	0.5208944281524927	0.0022380090504713	0.0211998142712642
ENSG00000125971	DYNLRB1	Vastus Lateralis FSF	0.5128299120234604	0.0026889107948801	0.0242523148703505
ENSG00000173812	EIF1	Vastus Lateralis FSF	0.4813049853372434	0.0052894524508487	0.0396901218582696
ENSG00000132507	EIF5A	Vastus Lateralis FSF	0.5062316715542522	0.0031144154322046	0.0270074705103208					DOWN
ENSG00000115459	ELMOD3	Vastus Lateralis FSF	0.4677419354838709	0.0069448328602831	0.048289350410653
ENSG00000130165	ELOF1	Vastus Lateralis FSF	0.4659090909090909	0.0071992174945259	0.0495758320172677				DOWN
ENSG00000127774	EMC6	Vastus Lateralis FSF	0.5527859237536656	0.00103451287223	0.0119906251052821				DOWN
ENSG00000183495	EP400	Vastus Lateralis FSF	0.4901026392961877	0.0044070895350893	0.0347766018426837
ENSG00000063245	EPN1	Vastus Lateralis FSF	0.4831378299120235	0.0050940978980667	0.0386392894270561				DOWN	DOWN
ENSG00000103254	FAM173A	Vastus Lateralis FSF	0.5025659824046921	0.0033750572618269	0.0286264935511792				DOWN	DOWN
ENSG00000145945	FAM50B	Vastus Lateralis FSF	0.5201612903225806	0.0022760875423376	0.0214638359132164				DOWN	DOWN
ENSG00000006607	FARP2	Vastus Lateralis FSF	0.5373900293255132	0.0015157070750366	0.0159149040473062
ENSG00000100225	FBXO7	Vastus Lateralis FSF	0.5135630498533724	0.0026449001859268	0.0239630846311793
ENSG00000159069	FBXW5	Vastus Lateralis FSF	0.4681085043988269	0.0068948856879534	0.0480589327507756				DOWN
ENSG00000171055	FEZ2	Vastus Lateralis FSF	0.4813049853372434	0.0052894524508487	0.0396901218582696
ENSG00000177731	FLII	Vastus Lateralis FSF	0.4941348973607038	0.004046985650778	0.0326918963461553
ENSG00000010361	FUZ	Vastus Lateralis FSF	0.5212609970674487	0.0022191782406203	0.021067810836885
ENSG00000170296	GABARAP	Vastus Lateralis FSF	0.591642228739003	0.0003618679247344	0.0054824672654785
ENSG00000090581	GNPTG	Vastus Lateralis FSF	0.4706744868035191	0.0065537499122723	0.0463383770286427				DOWN	DOWN
ENSG00000125166	GOT2	Vastus Lateralis FSF	-0.5282258064516129	0.0018866401401494	0.0187003803036693				UP	UP
ENSG00000167468	GPX4	Vastus Lateralis FSF	0.5623167155425219	0.0008090884161517	0.0099912199165568				DOWN
ENSG00000068400	GRIPAP1	Vastus Lateralis FSF	0.5058651026392962	0.0031396714726225	0.0271509165257367
ENSG00000006704	GTF2IRD1	Vastus Lateralis FSF	0.4659090909090909	0.0071992174945259	0.0495758320172677
ENSG00000077235	GTF3C1	Vastus Lateralis FSF	0.5718475073313783	0.0006280624200208	0.0082732312638761
ENSG00000167674	HDGFL2	Vastus Lateralis FSF	0.5252932551319648	0.002020952897829	0.019668480289305				DOWN	DOWN
ENSG00000103657	HERC1	Vastus Lateralis FSF	0.4838709677419355	0.0050177060795412	0.0381977960912581
ENSG00000146066	HIGD2A	Vastus Lateralis FSF	0.4787390029325513	0.0055737082483818	0.0412273588225851
ENSG00000135486	HNRNPA1	Vastus Lateralis FSF	0.4879032258064516	0.0046148714162039	0.0359613912331773
ENSG00000095066	HOOK2	Vastus Lateralis FSF	0.4758064516129032	0.0059144828721106	0.0430200620038574
ENSG00000180818	HOXC10	Vastus Lateralis FSF	0.4721407624633431	0.0063653583625923	0.0453653242939902
ENSG00000118096	IFT46	Vastus Lateralis FSF	0.5278592375366569	0.0019029922986547	0.0188078223916974
ENSG00000177971	IMP3	Vastus Lateralis FSF	0.5384897360703812	0.0014757956529875	0.0156032912321293				DOWN
ENSG00000178035	IMPDH2	Vastus Lateralis FSF	0.4673753665689149	0.0069950879213761	0.0485524527478007
ENSG00000203485	INF2	Vastus Lateralis FSF	0.5241935483870968	0.0020734234317573	0.0200447484597143				DOWN
ENSG00000169592	INO80E	Vastus Lateralis FSF	0.5241935483870968	0.0020734234317573	0.0200447484597143				DOWN	DOWN
ENSG00000149262	INTS4	Vastus Lateralis FSF	0.4703079178885631	0.006601583943297	0.0465707523680949
ENSG00000164941	INTS8	Vastus Lateralis FSF	0.4849706744868035	0.0049049607869899	0.0375713507014275
ENSG00000068745	IP6K2	Vastus Lateralis FSF	0.469941348973607	0.0066497153788311	0.0468093205209217			UP	DOWN	DOWN
ENSG00000170604	IRF2BP1	Vastus Lateralis FSF	0.4681085043988269	0.0068948856879534	0.0480589327507756
ENSG00000167476	JSRP1	Vastus Lateralis FSF	0.4849706744868035	0.0049049607869899	0.0375713507014275				DOWN	DOWN
ENSG00000177606	JUN	Vastus Lateralis FSF	0.4952346041055718	0.0039532870158636	0.0321391992876812					DOWN
ENSG00000130522	JUND	Vastus Lateralis FSF	0.5377565982404692	0.0015022997885254	0.0158056403131901				DOWN	DOWN
ENSG00000122367	LDB3	Vastus Lateralis FSF	0.4985337243401759	0.0036833129751707	0.0305261950098563
ENSG00000148356	LRSAM1	Vastus Lateralis FSF	0.4761730205278592	0.0058709354661421	0.0428084999586077				DOWN
ENSG00000257103	LSM14A	Vastus Lateralis FSF	0.5256598240469208	0.0020037213688381	0.0195379434533571
ENSG00000204392	LSM2	Vastus Lateralis FSF	0.4710410557184751	0.0065062118084098	0.0460834468138095
ENSG00000130520	LSM4	Vastus Lateralis FSF	0.4728739002932551	0.0062729088451551	0.0449063491341623				DOWN
ENSG00000130332	LSM7	Vastus Lateralis FSF	0.5377565982404692	0.0015022997885254	0.0158056403131901				DOWN
ENSG00000133315	MACROD1	Vastus Lateralis FSF	0.5388563049853372	0.0014626974567376	0.0154952730578166				DOWN
ENSG00000177383	MAGEF1	Vastus Lateralis FSF	0.4739736070381232	0.0061363847499008	0.0442008085145241
ENSG00000156928	MALSU1	Vastus Lateralis FSF	0.4670087976539589	0.0070456523894421	0.0488154902677688
ENSG00000126934	MAP2K2	Vastus Lateralis FSF	0.531158357771261	0.0017601689687999	0.017765253650064				DOWN	DOWN
ENSG00000156265	MAP3K7CL	Vastus Lateralis FSF	0.5351906158357771	0.0015983668380712	0.0165451019149136
ENSG00000172366	MCRIP2	Vastus Lateralis FSF	0.4831378299120235	0.0050940978980667	0.0386392894270561
ENSG00000144401	METTL21A	Vastus Lateralis FSF	0.5128299120234604	0.0026889107948801	0.0242523148703505
ENSG00000196588	MKL1	Vastus Lateralis FSF	0.4728739002932551	0.0062729088451551	0.0449063491341623				DOWN
ENSG00000011143	MKS1	Vastus Lateralis FSF	0.4710410557184751	0.0065062118084098	0.0460834468138095
ENSG00000139428	MMAB	Vastus Lateralis FSF	0.4662756598240469	0.0071477156449781	0.0493075426575292
ENSG00000169184	MN1	Vastus Lateralis FSF	0.468841642228739	0.0067959089623596	0.0475457038778407
ENSG00000123562	MORF4L2	Vastus Lateralis FSF	0.500366568914956	0.0035403128632332	0.0296420012450973
ENSG00000103152	MPG	Vastus Lateralis FSF	0.4710410557184751	0.0065062118084098	0.0460834468138095
ENSG00000179010	MRFAP1	Vastus Lateralis FSF	0.5051319648093842	0.0031907151145778	0.0274900348607123
ENSG00000198015	MRPL42	Vastus Lateralis FSF	0.4923020527859237	0.0042073996355082	0.0336246988348223
ENSG00000175581	MRPL48	Vastus Lateralis FSF	0.5395894428152492	0.0014368054649259	0.0152970029779598				DOWN
ENSG00000173141	MRPL57	Vastus Lateralis FSF	0.5502199413489736	0.0011039124007059	0.0125896103507684
ENSG00000167862	MRPL58	Vastus Lateralis FSF	0.5058651026392962	0.0031396714726225	0.0271509165257367
ENSG00000143436	MRPL9	Vastus Lateralis FSF	0.4857038123167155	0.004831010521045	0.0371728845301652
ENSG00000131368	MRPS25	Vastus Lateralis FSF	0.5047653958944281	0.0032165047602616	0.0276353919034525
ENSG00000198804	MT-CO1	Vastus Lateralis FSF	-0.5109970674486803	0.0028017238393321	0.0249871890397026			DOWN	UP	UP
ENSG00000198793	MTOR	Vastus Lateralis FSF	0.5362903225806451	0.0015565579652786	0.0162298042052456
ENSG00000164976	MYORG	Vastus Lateralis FSF	0.5271260997067448	0.0019360672240848	0.0190568992570447				DOWN	DOWN
ENSG00000173272	MZT2A	Vastus Lateralis FSF	0.5271260997067448	0.0019360672240848	0.0190568992570447				DOWN
ENSG00000102030	NAA10	Vastus Lateralis FSF	0.5480205278592375	0.0011666123529378	0.0131056067741547				DOWN
ENSG00000196531	NACA	Vastus Lateralis FSF	0.4857038123167155	0.004831010521045	0.0371728845301652
ENSG00000205531	NAP1L4	Vastus Lateralis FSF	0.4783724340175953	0.0056153641871688	0.0414445981580846
ENSG00000243477	NAT6	Vastus Lateralis FSF	0.4659090909090909	0.0071992174945259	0.0495758320172677
ENSG00000141027	NCOR1	Vastus Lateralis FSF	0.5527859237536656	0.00103451287223	0.0119906251052821
ENSG00000183091	NEB	Vastus Lateralis FSF	0.4765395894428152	0.0058276624345976	0.0425764355559038
ENSG00000139350	NEDD1	Vastus Lateralis FSF	-0.4783724340175953	0.0056153641871688	0.0414445981580846				UP
ENSG00000204386	NEU1	Vastus Lateralis FSF	0.4901026392961877	0.0044070895350893	0.0347766018426837
ENSG00000145912	NHP2	Vastus Lateralis FSF	0.4717741935483871	0.0064120174982108	0.0456179200096039
ENSG00000225921	NOL7	Vastus Lateralis FSF	0.4714076246334311	0.0064589681594491	0.0458394311675211
ENSG00000142546	NOSIP	Vastus Lateralis FSF	0.532624633431085	0.0016997524863923	0.0173135024069291
ENSG00000183426	NPIPA1	Vastus Lateralis FSF	0.4897360703812317	0.0044411508186482	0.0349788779284561
ENSG00000181019	NQO1	Vastus Lateralis FSF	0.4831378299120235	0.0050940978980667	0.0386392894270561
ENSG00000160113	NR2F6	Vastus Lateralis FSF	0.4776392961876833	0.0056994756455232	0.0418982756931509				DOWN	DOWN
ENSG00000130305	NSUN5	Vastus Lateralis FSF	0.4838709677419355	0.0050177060795412	0.0381977960912581
ENSG00000225950	NTF4	Vastus Lateralis FSF	0.5857771260997068	0.0004276642105561	0.0062132233528837
ENSG00000090273	NUDC	Vastus Lateralis FSF	0.4717741935483871	0.0064120174982108	0.0456179200096039				DOWN
ENSG00000095319	NUP188	Vastus Lateralis FSF	0.4849706744868035	0.0049049607869899	0.0375713507014275
ENSG00000167693	NXN	Vastus Lateralis FSF	0.5150293255131965	0.0025587486533105	0.0233852734932335
ENSG00000154358	OBSCN	Vastus Lateralis FSF	0.5208944281524927	0.0022380090504713	0.0211998142712642
ENSG00000099330	OCEL1	Vastus Lateralis FSF	0.4761730205278592	0.0058709354661421	0.0428084999586077
ENSG00000181396	OGFOD3	Vastus Lateralis FSF	0.4967008797653959	0.0038312654691543	0.0314088975901942				DOWN
ENSG00000167770	OTUB1	Vastus Lateralis FSF	0.5395894428152492	0.0014368054649259	0.0152970029779598
ENSG00000068308	OTUD5	Vastus Lateralis FSF	0.5436217008797654	0.0013014358715392	0.0142165974189425			UP	DOWN	DOWN
ENSG00000185624	P4HB	Vastus Lateralis FSF	0.5069648093841642	0.0030644298348538	0.026674384916416				DOWN
ENSG00000099260	PALMD	Vastus Lateralis FSF	0.4747067448680352	0.0060467853776443	0.0437117730013962				DOWN
ENSG00000148362	PAXX	Vastus Lateralis FSF	0.5135630498533724	0.0026449001859268	0.0239630846311793				DOWN
ENSG00000132646	PCNA	Vastus Lateralis FSF	0.500733137829912	0.0035122950263749	0.0294870880297242
ENSG00000184588	PDE4B	Vastus Lateralis FSF	0.468841642228739	0.0067959089623596	0.0475457038778407
ENSG00000178104	PDE4DIP	Vastus Lateralis FSF	0.4809384164222874	0.0053292838916641	0.0399169940560352		DOWN
ENSG00000241973	PI4KA	Vastus Lateralis FSF	0.4772727272727273	0.0057419339133898	0.0421225397417051
ENSG00000131788	PIAS3	Vastus Lateralis FSF	0.5051319648093842	0.0031907151145778	0.0274900348607123
ENSG00000007541	PIGQ	Vastus Lateralis FSF	0.4721407624633431	0.0063653583625923	0.0453653242939902					DOWN
ENSG00000101464	PIGU	Vastus Lateralis FSF	0.5608504398826979	0.0008406707328111	0.010285553904391
ENSG00000104872	PIH1D1	Vastus Lateralis FSF	0.5509530791788856	0.0010836793497728	0.0124099566004473				DOWN
ENSG00000127445	PIN1	Vastus Lateralis FSF	0.4831378299120235	0.0050940978980667	0.0386392894270561				DOWN	DOWN
ENSG00000105499	PLA2G4C	Vastus Lateralis FSF	0.6022727272727273	0.0002651191708923	0.0043423329245396
ENSG00000167676	PLIN4	Vastus Lateralis FSF	0.500366568914956	0.0035403128632332	0.0296420012450973				DOWN
ENSG00000102007	PLP2	Vastus Lateralis FSF	0.5109970674486803	0.0028017238393321	0.0249871890397026				DOWN	DOWN
ENSG00000124225	PMEPA1	Vastus Lateralis FSF	0.5080645161290323	0.0029907525450445	0.0262054154123328				DOWN
ENSG00000177084	POLE	Vastus Lateralis FSF	0.4893695014662756	0.0044754380816966	0.0351575712169481			UP		DOWN
ENSG00000099817	POLR2E	Vastus Lateralis FSF	0.4956011730205278	0.0039224721386537	0.0319521023388362				DOWN	DOWN
ENSG00000172336	POP7	Vastus Lateralis FSF	0.5102639296187683	0.0028479835543153	0.0252897528924371				DOWN	DOWN
ENSG00000196262	PPIA	Vastus Lateralis FSF	0.4860703812316715	0.0047943955316331	0.0369578478772603
ENSG00000198729	PPP1R14C	Vastus Lateralis FSF	0.5095307917888563	0.0028949030572368	0.0256005327705881				DOWN	DOWN
ENSG00000160972	PPP1R16A	Vastus Lateralis FSF	0.4875366568914956	0.0046503069839668	0.0361720854502573				DOWN
ENSG00000068971	PPP2R5B	Vastus Lateralis FSF	0.5388563049853372	0.0014626974567376	0.0154952730578166
ENSG00000253729	PRKDC	Vastus Lateralis FSF	0.5201612903225806	0.0022760875423376	0.0214638359132164
ENSG00000174231	PRPF8	Vastus Lateralis FSF	0.5608504398826979	0.0008406707328111	0.010285553904391
ENSG00000110536	PTPMT1	Vastus Lateralis FSF	0.499266862170088	0.0036255263764821	0.030161395101148
ENSG00000171813	PWWP2B	Vastus Lateralis FSF	0.5604838709677419	0.000848733691568	0.0103527751679173				DOWN
ENSG00000196642	RABL6	Vastus Lateralis FSF	0.5021994134897361	0.0034021281945639	0.028802392441992				DOWN	DOWN
ENSG00000031823	RANBP3	Vastus Lateralis FSF	0.4970674486803519	0.0038012721114667	0.0312194569238356				DOWN
ENSG00000049541	RFC2	Vastus Lateralis FSF	0.4952346041055718	0.0039532870158636	0.0321391992876812
ENSG00000182175	RGMA	Vastus Lateralis FSF	0.4820381231671554	0.0052105540662802	0.039275352354172					DOWN
ENSG00000139405	RITA1	Vastus Lateralis FSF	0.5032991202346041	0.0033214728939659	0.0283012710185075
ENSG00000219200	RNASEK	Vastus Lateralis FSF	0.4677419354838709	0.0069448328602831	0.048289350410653				DOWN
ENSG00000176393	RNPEP	Vastus Lateralis FSF	0.5164956011730205	0.0024750410790499	0.0228147146528865				DOWN
ENSG00000205937	RNPS1	Vastus Lateralis FSF	0.5197947214076246	0.0022953369267007	0.0215938929642572				DOWN	DOWN
ENSG00000142541	RPL13A	Vastus Lateralis FSF	0.4677419354838709	0.0069448328602831	0.048289350410653				DOWN
ENSG00000174748	RPL15	Vastus Lateralis FSF	0.4827712609970674	0.0051326661878375	0.0388314765641807
ENSG00000198242	RPL23A	Vastus Lateralis FSF	0.4659090909090909	0.0071992174945259	0.0495758320172677
ENSG00000152464	RPP38	Vastus Lateralis FSF	0.5417888563049853	0.0013615172385894	0.0146955405651591
ENSG00000115268	RPS15	Vastus Lateralis FSF	0.4736070381231672	0.0061816080116481	0.0444098197597347				DOWN
ENSG00000187051	RPS19BP1	Vastus Lateralis FSF	0.4956011730205278	0.0039224721386537	0.0319521023388362				DOWN
ENSG00000165689	SDCCAG3	Vastus Lateralis FSF	0.4970674486803519	0.0038012721114667	0.0312194569238356
ENSG00000211450	SELENOH	Vastus Lateralis FSF	0.5579178885630498	0.0009071034018859	0.0108803065224235				DOWN	DOWN
ENSG00000189091	SF3B3	Vastus Lateralis FSF	0.4849706744868035	0.0049049607869899	0.0375713507014275
ENSG00000061936	SFSWAP	Vastus Lateralis FSF	0.4761730205278592	0.0058709354661421	0.0428084999586077
ENSG00000104969	SGTA	Vastus Lateralis FSF	0.4783724340175953	0.0056153641871688	0.0414445981580846
ENSG00000160999	SH2B2	Vastus Lateralis FSF	0.4791055718475073	0.0055323170126075	0.0409950772355211				DOWN
ENSG00000080189	SLC35C2	Vastus Lateralis FSF	0.5285923753665689	0.0018704104868332	0.0185763592318546
ENSG00000129353	SLC44A2	Vastus Lateralis FSF	0.5113636363636364	0.0027788389951245	0.0248417132402668					DOWN
ENSG00000181625	SLX1B	Vastus Lateralis FSF	0.4879032258064516	0.0046148714162039	0.0359613912331773
ENSG00000127616	SMARCA4	Vastus Lateralis FSF	0.5399560117302052	0.0014240103426609	0.0151906624183188				DOWN
ENSG00000082014	SMARCD3	Vastus Lateralis FSF	0.4875366568914956	0.0046503069839668	0.0361720854502573
ENSG00000184209	SNRNP35	Vastus Lateralis FSF	0.4802052785923754	0.0054097179308235	0.0403390141035642
ENSG00000104852	SNRNP70	Vastus Lateralis FSF	0.4754398826979472	0.0059583060541054	0.0432609581161012				DOWN	DOWN
ENSG00000077312	SNRPA	Vastus Lateralis FSF	0.6070381231671554	0.0002297812645948	0.0039027283477175				DOWN	DOWN
ENSG00000124562	SNRPC	Vastus Lateralis FSF	0.4813049853372434	0.0052894524508487	0.0396901218582696
ENSG00000169371	SNUPN	Vastus Lateralis FSF	0.4901026392961877	0.0044070895350893	0.0347766018426837
ENSG00000169682	SPNS1	Vastus Lateralis FSF	0.4816715542521994	0.0052498762847791	0.0394718584130776				DOWN	DOWN
ENSG00000159674	SPON2	Vastus Lateralis FSF	0.5740469208211144	0.0005917569767369	0.0079193687084378				DOWN	DOWN
ENSG00000115107	STEAP3	Vastus Lateralis FSF	0.4838709677419355	0.0050177060795412	0.0381977960912581
ENSG00000118046	STK11	Vastus Lateralis FSF	0.5406891495601173	0.0013987185541133	0.0149937212794353				DOWN	DOWN
ENSG00000103496	STX4	Vastus Lateralis FSF	0.4897360703812317	0.0044411508186482	0.0349788779284561
ENSG00000064607	SUGP2	Vastus Lateralis FSF	0.4706744868035191	0.0065537499122723	0.0463383770286427				DOWN
ENSG00000106290	TAF6	Vastus Lateralis FSF	0.5172287390029325	0.0024340856648766	0.0225443144711462
ENSG00000171703	TCEA2	Vastus Lateralis FSF	0.5058651026392962	0.0031396714726225	0.0271509165257367
ENSG00000141002	TCF25	Vastus Lateralis FSF	0.5201612903225806	0.0022760875423376	0.0214638359132164				DOWN
ENSG00000071564	TCF3	Vastus Lateralis FSF	0.5219941348973607	0.0021819292668336	0.0208123682406012
ENSG00000105619	TFPT	Vastus Lateralis FSF	0.4875366568914956	0.0046503069839668	0.0361720854502573					DOWN
ENSG00000172009	THOP1	Vastus Lateralis FSF	0.5340909090909091	0.0016411524906072	0.0168669030229616				DOWN	DOWN
ENSG00000151500	THYN1	Vastus Lateralis FSF	0.5443548387096774	0.0012780608586096	0.0140311668617379
ENSG00000144868	TMEM108	Vastus Lateralis FSF	0.4967008797653959	0.0038312654691543	0.0314088975901942
ENSG00000248592	TMEM110-MUSTN1	Vastus Lateralis FSF	0.500733137829912	0.0035122950263749	0.0294870880297242
ENSG00000185475	TMEM179B	Vastus Lateralis FSF	0.5146627565982405	0.0025800551334869	0.0235345140886895
ENSG00000168569	TMEM223	Vastus Lateralis FSF	0.5124633431085044	0.0027111530625661	0.0243989554305315				DOWN
ENSG00000238227	TMEM250	Vastus Lateralis FSF	0.4886363636363636	0.0045446954342228	0.0355722608877959				DOWN
ENSG00000134825	TMEM258	Vastus Lateralis FSF	0.4827712609970674	0.0051326661878375	0.0388314765641807
ENSG00000167543	TP53I13	Vastus Lateralis FSF	0.4787390029325513	0.0055737082483818	0.0412273588225851				DOWN
ENSG00000167632	TRAPPC9	Vastus Lateralis FSF	0.5355571847507331	0.0015843229501633	0.0164411833015183				DOWN
ENSG00000123144	TRIR	Vastus Lateralis FSF	0.5223607038123167	0.0021635094242021	0.0206777166101105				DOWN	DOWN
ENSG00000173113	TRMT112	Vastus Lateralis FSF	0.5344574780058651	0.0016267809033053	0.0167656400320116				DOWN
ENSG00000154743	TSEN2	Vastus Lateralis FSF	0.5491202346041055	0.0011348829396898	0.0128454535335999					DOWN
ENSG00000137267	TUBB2A	Vastus Lateralis FSF	0.5516862170087976	0.0010637722154746	0.0122433608175376		DOWN		DOWN
ENSG00000153066	TXNDC11	Vastus Lateralis FSF	0.5498533724340176	0.0011141525509187	0.0126680405703845
ENSG00000153443	UBALD1	Vastus Lateralis FSF	0.5040322580645161	0.0032686248442537	0.0279790870848304
ENSG00000184182	UBE2F	Vastus Lateralis FSF	0.5744134897360704	0.0005858896223728	0.0078575387353992
ENSG00000077152	UBE2T	Vastus Lateralis FSF	0.4761730205278592	0.0058709354661421	0.0428084999586077
ENSG00000127481	UBR4	Vastus Lateralis FSF	0.5	0.0035685233088176	0.0298239839267903
ENSG00000198382	UVRAG	Vastus Lateralis FSF	0.5139296187683284	0.0026231299798285	0.0238159314607599
ENSG00000101558	VAPA	Vastus Lateralis FSF	0.6052052785923754	0.0002428433603634	0.0040687626563905					DOWN
ENSG00000132471	WBP2	Vastus Lateralis FSF	0.5219941348973607	0.0021819292668336	0.0208123682406012
ENSG00000065268	WDR18	Vastus Lateralis FSF	0.5520527859237536	0.00105393947249	0.0121603668277369
ENSG00000082068	WDR70	Vastus Lateralis FSF	0.4684750733137829	0.0068452448913011	0.0478069146671835
ENSG00000196419	XRCC6	Vastus Lateralis FSF	0.4736070381231672	0.0061816080116481	0.0444098197597347
ENSG00000174851	YIF1A	Vastus Lateralis FSF	0.5344574780058651	0.0016267809033053	0.0167656400320116				DOWN
ENSG00000167645	YIF1B	Vastus Lateralis FSF	0.4732404692082111	0.0062271155644667	0.0446586117626446				DOWN
ENSG00000137207	YIPF3	Vastus Lateralis FSF	0.4754398826979472	0.0059583060541054	0.0432609581161012
ENSG00000108953	YWHAE	Vastus Lateralis FSF	0.5102639296187683	0.0028479835543153	0.0252897528924371					DOWN
ENSG00000116809	ZBTB17	Vastus Lateralis FSF	0.5106304985337243	0.0028247717058293	0.0251446325517965
ENSG00000167685	ZNF444	Vastus Lateralis FSF	0.4835043988269795	0.005055778296199	0.038416956487237				DOWN	DOWN
ENSG00000171161	ZNF672	Vastus Lateralis FSF	0.4710410557184751	0.0065062118084098	0.0460834468138095
ENSG00000229809	ZNF688	Vastus Lateralis FSF	0.4721407624633431	0.0063653583625923	0.0453653242939902				DOWN
ENSG00000171163	ZNF692	Vastus Lateralis FSF	0.4743401759530792	0.0060914443474711	0.0439558319078145
ENSG00000204514	ZNF814	Vastus Lateralis FSF	0.4776392961876833	0.0056994756455232	0.0418982756931509
ENSG00000261221	ZNF865	Vastus Lateralis FSF	0.5208944281524927	0.0022380090504713	0.0211998142712642				DOWN	DOWN
ENSG00000186187	ZNRF1	Vastus Lateralis FSF	0.5120967741935484	0.0027335545558976	0.0245403993384461				DOWN	DOWN
